# Supplementary material for: Identification of prohormones and pituitary neuropeptides in the African cichlid, Astatotilapia burtoni
Source: BMC Genomics. 2016 Aug 19;17:660. doi: 10.1186/s12864-016-2914-9 (PMC4992253; doi:10.1186/s12864-016-2914-9)
Supplement: Additional file 1: Table S1. — Location and accession numbers of identified A. burtoni prohormone and related genes. Genome scaffold locations and identities of supporting transcriptome data for all predicted A. burtoni prohormones and protein convertases. (CSV 27 kb) [file 12864_2016_2914_MOESM1_ESM.csv]

Type	Symbol	Duplicated	NCBI protein accession number	EntrezGeneID	Name	Family	BouillaBase Scaffold	Start Position	End Position	Signal Peptide starting location	Tilapia NCBI Refseq number	Broad Gene number	Broad RNA number	PubmedID
Prohormone	ADCYAP1A	y	NP_001273252.1	LOC102304194	Adenylate cyclase activating polypeptide 1A (pituitary)	Glucagon	Scaffold_1	292995	295585	24	XP_003438106.1	ab.gene.s1.9	ab.mrna.s1.9.2	20459630
Prohormone	ADCYAP1B	y	XP_005922558.1	LOC102300271	Adenylate cyclase activating polypeptide 1B (pituitary)	Glucagon	Scaffold_49	164295	166868	22	XP_003439403.1	ab.gene.s49.10	ab.mrna.s49.10.1	20459630
Prohormone	ADM1A	y	XP_005936545.1	LOC102298458	Adrenomedullin-like 1A	Calcitonin	scaffold_204	329543	328817	20	XP_003442331.1	ab.gene.s204.8	ab.mrna.s204.8.2	17092606
Prohormone	ADM1B	y	GNOMON|27827526.p	none	Adrenomedullin-like 1B	Calcitonin	scaffold_188	513417	514698	23	XP_003455427.1	ab.gene.s188.22	ab.mrna.s188.22.1	17092606
Prohormone	ADM2A	y	XP_005933153.1	LOC102307676	Adrenomedullin 2A	Calcitonin	scaffold_151	1186944	1181410	24	XP_003440630.1	ab.gene.s151.34	ab.mrna.s151.34.1	17092606
Prohormone	ADM2B	y	XP_005935405.1	LOC102313583	Adrenomedullin 2B	Calcitonin	scaffold_184	1012691	1006660	22	XP_005475655.1	ab.gene.s184.210001	ab.mrna.s184.210001.1	17092606
Prohormone	ADM5	n	GNOMON|26347894.p	none	Adrenomedullin-5	Calcitonin	scaffold_187	275037	274167	16	XP_003438527.1	ab.gene.s187.7	ab.mrna.s187.7.1	17092606
Prohormone	APLN	n	none	none	Apelin	Apelin	scaffold_3	1523185	1509381	22	XP_004545802.1 (Maylandia zebra)	none	none	12893874
Prohormone	AUGN	n	XP_005945161.1	LOC102293354	Augin	Augurin	scaffold_438	325445	329889	26	XP_003452999.1	ab.gene.s438.17	ab.mrna.s438.17.1	None
Prohormone	AVP	n	NP_001273257.1	LOC102310610	Arginine vasopressin	Oxytocin/Vasopressin	scaffold_26	1906780	1905677	19	XP_003446137.1	ab.gene.s26.40	ab.mrna.s26.40.1	18366747
Prohormone	CALCA	n	none	LOC102296209	Calcitonin-related polypeptide alpha	Calcitonin	scaffold_188	311662	309612	18	XP_003455464.1	none	none	17092606
Prohormone	CALCB	n	XP_005936586.1	LOC102308840	Calcitonin-related polypeptide beta	Calcitonin	scaffold_204	1035224	1037178	25	XP_005467042.1	none	none	17092606
Prohormone	CARTPT1	y	XP_005937996.1	LOC102299200	CART prepropeptide 1	CART	scaffold_235	469905	470985	30	XP_003456941.1	ab.gene.s235.16	ab.mrna.s235.16.1	21078323
Prohormone	CARTPT2	y	XP_005933567.1	LOC102292090	CART prepropeptide 2	CART	scaffold_157	80939	83244	24	XP_003449235.1	none	none	21078323
Prohormone	CARTPT3	y	XP_005949123.1	LOC102308388	CART prepropeptide 3	CART	scaffold_662	139788	140502	21	XP_003442954.1	ab.gene.s662.9	ab.mrna.s662.9.1	21078323
Prohormone	CARTPT4	y	XP_005923521.1	LOC102313844	CART prepropeptide 4	CART	scaffold_55	1414225	1415962	22	XP_003452592.1	ab.gene.s55.39	ab.mrna.s55.39.1	21078323
Prohormone	CARTPT5	y	XP_005953116.1	LOC102310464	CART prepropeptide 5	CART	scaffold_2658	6563	8275	23	XP_003455268.1	ab.gene.s2658.2	ab.mrna.s2658.2.2	21078323
Prohormone	CARTPT6	y	none	none	CART prepropeptide 6	CART	Scaffold_51	1074217	1074807	27	match in intron of LOC100708207 / (Oryzias latipes NP_001191724.1)	none	none	21078323
Prohormone	CCK1	y	XP_005943892.1	LOC102301793	Cholecystokinin 1	Gastrin/Cholecystokinin	Scaffold_392	470850	469603	20	XP_003443726.1	ab.gene.s392.24	ab.mrna.s392.24.1	19073185
Prohormone	CCK2	y	XP_005940924.1	LOC102294128	Cholecystokinin 2	Gastrin/Cholecystokinin	scaffold_297	177268	179810	20	XP_003458544.1	ab.gene.s297.8	ab.mrna.s297.8.1	19073185
Prohormone	CHGA	n	XP_005917671.1	LOC102303607	Chromogranin A	Granin	scaffold_19	408410	413603	18	XP_003440826.1	ab.gene.s19.15	ab.mrna.s19.15.1	19523383; 18005393 ; 21862681
Prohormone	CHGB	n	XP_005917770.1	LOC102304831	Chromogranin B	Granin	scaffold_19	2299735	2296055	19	XP_003440848.1	ab.gene.s19.74	ab.mrna.s19.74.2	19523383; 18005393 ; 21862681
Prohormone	CRH1A	y	NP_001274333.1	LOC102289224	Corticotropin releasing hormone 1A	Corticotrophin	Scaffold_0	4073683	4074183	24	XP_003443663.1	ab.gene.s0.99	ab.mrna.s0.99.1	15476935 ; 16037378
Prohormone	CRH1B	y	XP_005946459.1	LOC102306493	Corticotropin releasing hormone 1B	Corticotrophin	scaffold_492	147500	147922	23	XP_003458185.1	ab.gene.s492.16	ab.mrna.s492.16.1	15476935 ; 16037378
Prohormone	EDN1A	y	XP_005942725.1	LOC102304020	Endothelin 1A	Endothelin/Sarafotoxin	scaffold_347	312285	310090	23	XP_003447236.1	ab.gene.s347.10	ab.mrna.s347.10.2	19174480
Prohormone	EDN1B	y	XP_005937696.1	LOC102291478	Endothelin 1B	Endothelin/Sarafotoxin	scaffold_229	509488	543307	21	XP_005452519.1	ab.gene.s229.11	ab.mrna.s229.11.1	19174480
Prohormone	EDN2A	y	XP_005928035.1	LOC102308698	Endothelin 2A	Endothelin/Sarafotoxin	scaffold_91	1300772	1302616	26	XP_003443834.1	ab.gene.s91.41	ab.mrna.s91.41.1	19174480
Prohormone	EDN2B	y	XP_005945241.1	LOC102290779	Endothelin 2B	Endothelin/Sarafotoxin	scaffold_443	140789	142639	22	XP_003452149.1	ab.gene.s443.5	ab.mrna.s443.5.1	19174480
Prohormone	EDN3A	y	XP_005948366.1	LOC102292867	Endothelin 3A	Endothelin/Sarafotoxin	scaffold_607	94728	100067	24	XP_005478292.1	ab.gene.s607.9	ab.mrna.s607.9.1	19174480
Prohormone	EDN3B	y	XP_005938641.1	LOC102298574	Endothelin 3B	Endothelin/Sarafotoxin	scaffold_249	196519	211938	25	XP_005452279.1	ab.gene.s249.60001	ab.mrna.s249.60001.1	19174480
Prohormone	FIGF	n	XP_005943366.1	LOC102309896	C-Fos induced growth factor	PDGF/VEGF growth factor	scaffold_371	464625	471768	30	XP_003445851.1	none	none	None
Prohormone	GAL	n	XP_005942631.1(poorprediction)	LOC102302900	Galanin prepropeptide	Kisspeptin/galanin/Spexin	scaffold_343	476793	482176	27	XP_003453630.1	none	none	21299073
Prohormone	GAST	n	XP_005925193.1	LOC102308384	Gastrin like	Gastrin/Cholecystokinin	Scaffold_67	1357748	1358244	21	XP_003453823.1	none	none	19073185
Prohormone	GCG1A	y	XP_005943449.1	LOC102306680	Glucagon 1A	Glucagon	scaffold_375	260363	258131	22	XP_003459675.1	ab.gene.s375.11	ab.mrna.s375.11.1	20459630; 19007784
Prohormone	GCG1B	y	XP_005918277.1	LOC102290469	Glucagon 1B	Glucagon	scaffold_22	951375	952506	21	XP_003447381.1	none	none	20459630 ; 19007784
Prohormone	GCG2	n	none	none	Glucagon 2	Glucagon	Scaffold_7	3097408	3097937	19	comp81940_c0_seq1_ind1_testis	none	none	23776481
Prohormone	GHRH	n	XP_005933515.1	LOC102303574	Growth hormone releasing hormone	Glucagon	Scaffold_156	444130	446253	18	XP_003442783.1XP_003442784.1	ab.gene.s156.6	ab.mrna.s156.6.1	20459630
Prohormone	GHRL	n	XP_005944007.1	LOC102307180	Ghrelin	Ghrelin/Motilin-related	scaffold_395	350882	351692	26	XP_003441511.1	ab.gene.s395.15	ab.mrna.s395.15.2	19073185
Prohormone	GIP	n	GNOMON|19070861.p	none	Gastric inhibitory polypeptide	Glucagon	Scaffold_4	3569054	3565299	19	GR702825.1	none	none	20459630; 19007784
Prohormone	GNRH1	n	NP_001273225.1	102291227	Gonadotropin-releasing hormone 1	Gonadotropin-releasing hormone	scaffold_82	1733335	1733596	30	XP_003445601.1	ab.gene.s82.540001	ab.mrna.s82.540001.1	21118690 ; 25107740 ; 22649364 ; 24498396
Prohormone	GNRH2	n	XP_005918754.1	LOC102292126	Gonadotropin-releasing hormone 2	Gonadotropin-releasing hormone	scaffold_24	2839227	2838877	23	XP_003442745.1	none	none	21118690 ; 25107740 ; 22649364 ; 24498396
Prohormone	GNRH3	n	NP_001273267.1	LOC102307577	Gonadotropin-releasing hormone 3	Gonadotropin-releasing hormone	scaffold_5	3832181	3831440	23	XP_003438328.1	none	none	21118690 ; 25107740 ; 22649364 ; 24498396
Prohormone	GRP	n	none	none	gastrin-releasing peptide	Bombesin/Neuromedin b/Ranatensin	none	0	0	17	XP_005456329.1	none	none	17395282
Prohormone	HAMP1	y	XP_005925578.1	LOC102313958	Hepcidin antimicrobial peptide 1	Hepcidin	scaffold_70	102484	102996	24	XP_003450578.1	ab.gene.s70.50001	ab.mrna.s70.50001.1	24594555
Prohormone	HAMP2	y	XP_005921765.1	LOC102305462	Hepcidin antimicrobial peptide 2	Hepcidin	scaffold_43	1550266	1550782	24	XP_003453514.1	none	none	24594555
Prohormone	HAMP3	y	XP_005924390.1	LOC102303534	Hepcidin antimicrobial peptide 3	Hepcidin	scaffold_63	2288069	2287578	24	XP_003453514.1	ab.gene.s63.54	ab.mrna.s63.54.1	24594555
Prohormone	HAMP4	y	XP_005924395.1	LOC102305565	Hepcidin antimicrobial peptide 4	Hepcidin	scaffold_63	2289865	2289362	21	XP_003453536.1	none	none	24594555
Prohormone	HAMP5	y	XP_005944235.1	LOC102294515	Hepcidin antimicrobial peptide 5	Hepcidin	scaffold_403	530086	530553	24	XP_005450731.1	none	none	24594555
Prohormone	HCRT	n	XP_005920412.1	LOC102311648	Hypocretin (orexin) neuropeptide precursor	Orexin	Scaffold_35	2164941	2166101	24	XP_003442081.1	none	none	21216246
Prohormone	IAPP	n	XP_005915795.1	LOC102300860	Islet amyloid polypeptide	Calcitonin	scaffold_10	4016737	4017467	22	XP_003445185.1	ab.gene.s10.81	ab.mrna.s10.81.1	17092606
Prohormone	IGF1	n	GNOMON|28121547.p	none	Insulin-like growth factor 1	Insulin	scaffold_167	420384	440423	25	XP_003448107.1	none	none	21726560; 18166148
Prohormone	IGF2	n	XP_005949347.1	LOC102298849	Insulin-like growth factor 2	Insulin	scaffold_682	173173	167775	29	XP_003440522.1	ab.gene.s682.2	ab.mrna.s682.2.1	21726560
Prohormone	IGF3	n	GNOMON|36667802.p	none	Insulin-like growth factor 3	Insulin	scaffold_349	308697	302154	17	XP_003454288.1	none	none	21726560
Prohormone	INS1	y	XP_005951176.1	LOC102296186	Insulin 1	Insulin	scaffold_983	35459	36102	24	XP_003458727.1	none	none	21726560
Prohormone	INS2	y	XP_005916545.1	LOC102304321	Insulin 2	Insulin	Scaffold_14	1547239	1546226	22	XP_003445871.1	ab.gene.s14.46	ab.mrna.s14.46.1	21726560
Prohormone	INSL3	n	XP_005920724.1	LOC102293446	Insulin-like 3	Relaxin	scaffold_36	2834431	2834986	23	XP_003437819.1	none	none	20015397; 15707501; 2247043
Prohormone	INSL5A	y	XP_005948850.1	LOC102304560	Insulin-like 5A	Relaxin	scaffold_640	261680	260453	22	XP_003445097	none	none	20015397; 15707501; 2247043
Prohormone	INSL5B	y	XP_005935750.1	LOC102304192	Insulin-like 5B	Relaxin	scaffold_189	780249	779765	21	XP_005458098.1	none	none	20015397; 15707501; 2247043
Prohormone	KISS2	n	GNOMON|28917303.p	none	Kisspeptitin 2	Kisspeptin/galanin/Spexin	scaffold_292	202203	200650	18	XP_003456077.1	ab.gene.s292.9	ab.mrna.s292.9.1	23624122; 22967958
Prohormone	MLN	n	XP_005918712.1	LOC102307378	Motilin	Ghrelin/Motilin-related	scaffold_24	2630805	2628721	24	Genome / (Pundamilia nyererei XP_005731326.1)	ab.gene.s24.79	ab.mrna.s24.79.1	23500008
Prohormone	NMB1	y	XP_005934604.1	LOC102296424	Neuromedin B1	Bombesin/Neuromedin b/Ranatensin	scaffold_172	210811	211532	26	XP_003437671.1	none	none	None
Prohormone	NMB2	y	GNOMON|22771309.p	none	Neuromedin B2	Bombesin/Neuromedin b/Ranatensin	scaffold_98	456156	456594	21	comp38850_c0_seq1_ovary_pooled_1 (Poecilia formosa XP_007569301.1)	ab.gene.s98.18	ab.mrna.s98.18.1	None
Prohormone	NMS	n	XP_005940128.1	LOC102301582	neuromedin S	Neuromedin	scaffold_279	12266	16565	26	XP_003454934.2	none	none	None
Prohormone	NMU	n	none	none	Neuromedin U	Neuromedin	scaffold_54	1652832	1658311	24	XP_003439981.1	none	none	22122861
Prohormone	NPB1	y	XP_005925140.1	LOC102294449	Neuropeptide B1	Neuropeptide B/W	scaffold_67	1802242	1801357	25	XP_003455810.1	ab.gene.s67.86	ab.mrna.s67.86.1	23515889
Prohormone	NPB2	y	XP_005936247.1	LOC102289329	Neuropeptide B2	Neuropeptide B/W	scaffold_197	560188	559306	25	XP_003450170.1	ab.gene.s197.27	ab.mrna.s197.27.1	23515889
Prohormone	NPFF	n	XP_005944399.1	LOC102311955	Neuropeptide FF-amide peptide precursor	Rfamide peptide	scaffold_409	432749	431125	22	XP_003451891.1	ab.gene.s409.19	ab.mrna.s409.19.1	20226824
Prohormone	NPPA	n	XP_005942795.1 (contains 2 genes)	LOC102298383 (has 2 genes)	Natriuretic peptide A	Natriuretic peptide	scaffold_349	402421	400124	21	XP_003454313.1	ab.gene.s349.12	ab.mrna.s349.12.1	12893874
Prohormone	NPPB	n	XP_005942795.1 (contains 2 genes)	LOC102298383 (has 2 genes)	Natriuretic peptide B	Natriuretic peptide	scaffold_349	408704	407923	22	XP_003454290.1	ab.gene.s349.13	ab.mrna.s349.13.1	12893874
Prohormone	NPPC1	y	XP_005925315.1	LOC102289286	Natriuretic peptide C1	Natriuretic peptide	scaffold_68	1314842	1314225	22	XP_003450623.1	ab.gene.s68.56	ab.mrna.s68.56.1	12893874
Prohormone	NPPC2	y	XP_005951882.1	LOC102301536	Natriuretic peptide C2	Natriuretic peptide	scaffold_1208	56411	57209	21	XP_003451194.1	ab.gene.s1208.2	ab.mrna.s1208.2.1	12893874
Prohormone	NPPC3	y	XP_005942785.1	LOC102295534	Natriuretic peptide C3	Natriuretic peptide	scaffold_349	414776	414239	21	XP_003454314.1	ab.gene.s349.14	ab.mrna.s349.14.2	12893874
Prohormone	NPPC4	y	XP_005920985.1	LOC102312794	Natriuretic peptide C4	Natriuretic peptide	scaffold_38	1198833	1200273	21	XP_003449055.1	ab.gene.s38.16	ab.mrna.s38.16.1	12893874
Prohormone	NPVF	n	XP_005928726.1	LOC102293391	Neuropeptide VF precursor	Rfamide peptide	scaffold_97	1414712	1413550	18	XP_003448951.1	none	none	20226824
Prohormone	NPY1	y	XP_005928654.1	LOC102298329	Neuropeptide Y1	Neuropeptide Y	scaffold_97	1079329	1080569	28	XP_003448902.1	ab.gene.s97.32	ab.mrna.s97.32.1	17950734 ; 11825642
Prohormone	NPY2	y	XP_005934839.1	LOC102309957	Neuropeptide Y2	Neuropeptide Y	Scaffold_174	668998	668436	20	XP_003454488.1	none	none	17950734 ; 11825642
Prohormone	NTS	n	XP_005935677.1	LOC102310169	Neurotensin	Neurotensin	scaffold_188	1067262	1071870	19	XP_003449243.1	ab.gene.s188.38	ab.mrna.s188.38.1	None
Prohormone	NUCB1	n	XP_005921830.1	LOC102297769	Nucleobindin 1	Nucleobindin	scaffold_44	368192	363125	19	XP_003442659.1	ab.gene.s44.13	ab.mrna.s44.13.1	None
Prohormone	NUCB2A	y	XP_005931497.1	LOC102310665	Nucleobindin 2A	Nucleobindin	Scaffold_129	1266568	1261560	32	XP_003442432.1	ab.gene.s129.26	ab.mrna.s129.26.1	None
Prohormone	NUCB2B	y	XP_005931689.1	LOC102313482	Nucleobindin 2B	Nucleobindin	Scaffold_133	142890	148160	23	XP_003455467.1	none	none	None
Prohormone	OSTN	n	XP_005929433.1	LOC102312951	Osteocrin	Osteocrin	scaffold_105	977681	979113	24	XP_005474946.1	ab.gene.s105.24	ab.mrna.s105.24.1	None
Prohormone	OXT	n	XP_005919106.1	LOC102312886	Oxytocin	Oxytocin/Vasopressin	scaffold_26	1947599	1946073	19	XP_003446141.1	ab.gene.s26.45	ab.mrna.s26.45.2	18366747
Prohormone	PCSK1N	n	XP_005931188.1	LOC102305204	Proprotein convertase subtilisin/kexin type 1 inhibitor	Granin	scaffold_126	680630	671921	19	XP_005462526.1	none	none	21862681
Prohormone	PDGFA1	y	XP_005944040.1	LOC102290983	Platelet-derived growth factor alpha polypeptide 1	PDGF/VEGF growth factor	Scaffold_396	105389	90594	19	XP_003450102.1	ab.gene.s396.1	ab.mrna.s396.1.1	None
Prohormone	PDGFA2	y	XP_005938505.1	LOC102314301	Platelet-derived growth factor alpha polypeptide 2	PDGF/VEGF growth factor	scaffold_247	35537	46728	20	XP_003456960.1	ab.gene.s247.1	ab.mrna.s247.1.1	None
Prohormone	PDGFB1	y	XP_005949384.1	LOC102310023	Platelet-derived growth factor beta polypeptide 1	PDGF/VEGF growth factor	Scaffold_687	55806	65085	21	XP_003443280.1	ab.gene.s687.2	ab.mrna.s687.2.1	None
Prohormone	PDGFB2	y	XP_005939506.1	LOC102308440	Platelet-derived growth factor beta polypeptide 2	PDGF/VEGF growth factor	scaffold_266	606001	617662	23	XP_003459406.1	ab.gene.s266.19	ab.mrna.s266.19.1	None
Prohormone	PDGFC	n	XP_005919471.1	LOC102312069	Platelet derived growth factor C	PDGF/VEGF growth factor	scaffold_29	1146395	1191129	20	XP_003443453.1	ab.gene.s29.16	ab.mrna.s29.16.1	;15707501; 2247043
Prohormone	PDGFD	n	XP_005942863.1	LOC102292010	Platelet derived growth factor D	PDGF/VEGF growth factor	scaffold_352	479991	429826	24	XP_003441693.1	ab.gene.s352.9	ab.mrna.s352.9.3	None
Prohormone	PDYN	n	XP_005950476.1	LOC102296993	Prodynorphin	Opioid	scaffold_835	29056	30069	18	XP_003454291.1	ab.gene.s835.2	ab.mrna.s835.2.1	20463905; 17449037; 22210245
Prohormone	PENK	n	XP_005951056.1	LOC102306814	Proenkephalin	Opioid	scaffold_953	10625	14087	24	XP_003456767.1	ab.gene.s953.9999	ab.mrna.s953.9999.1	20463905; 17449037; 22210245
Prohormone	PGF1	y	XP_005916814.1	LOC102299624	Placenta growth factor 1	PDGF/VEGF growth factor	scaffold_15	1522883	1534557	22	XP_005477019.1	none	none	None
Prohormone	PGF2	y	XP_005917726.1	LOC102293241	Placenta growth factor 2	PDGF/VEGF growth factor	Scaffold_19	1654618	1657681	19	XP_005449780.1	ab.gene.s19.500001	ab.mrna.s19.500001.1	None
Prohormone	PMCH1	y	XP_005921781.1	LOC102310003	Pro-melanin-concentrating hormone 1	Melanin-concentrating hormone	scaffold_43	1793367	1792960	24	XP_003440133.1	ab.gene.s43.330001	ab.mrna.s43.330001.1	23660446
Prohormone	PMCH2	y	XP_005934290.1	LOC102314388	Pro-melanin-concentrating hormone 2	Melanin-concentrating hormone	scaffold_167	452661	456277	19	XP_003448136.1	ab.gene.s167.7	ab.mrna.s167.7.1	23660446
Prohormone	PNOC1	y	XP_005913120.1	LOC102293602	Prepronociceptin 1	Opioid	scaffold_2	5291479	5288718	18	XP_003437744.1	ab.gene.s2.101	ab.mrna.s2.101.1	20463905; 17449037; 22210245
Prohormone	PNOC2	y	XP_005917212.1	LOC102305127	Prepronociceptin 2	Opioid	scaffold_16	3465200	3454551	21	XP_003440887.1	ab.gene.s16.98	ab.mrna.s16.98.2	20463905; 17449037; 22210245
Prohormone	POMC1A	y	NP_001273262.1	LOC102296817	Pro-opiomelanocortin 1A	Opioid	scaffold_148	132940	1328677	21	XP_003457991.1	ab.gene.s148.45	ab.mrna.s148.45.1	16289182; 16461561 ; 16242690 ; 20463905 ; 21388402
Prohormone	POMC1B	y	AGN30560.1	none	Pro-opiomelanocortin 1B	Opioid	scaffold_427	498603	499746	18	XP_003458632.1	ab.gene.s427.12	ab.mrna.s427.12.1	16289182; 16461561 ; 16242690 ; 20463905 ; 21388402
Prohormone	POMC2	y	NP_001273211.1	LOC102294794	Pro-opiomelanocortin 2	Opioid	scaffold_6	3472267	3473747	22	XP_003449953.1	ab.gene.s6.116	ab.mrna.s6.116.1	16289182; 16461561 ; 16242690 ; 20463905 ; 21388402
Prohormone	PRLH1	y	GNOMON|18653412.p	none	Prolactin releasing hormone 1	Rfamide peptide	Scaffold_0	1825387	1826646	36	XP_003443539.1	ab.gene.s0.45	ab.mrna.s0.45.1	15891023
Prohormone	PRLH2	y	none	none	Prolactin releasing hormone 2	Rfamide peptide	scaffold_274	103481	106584	26	XP_003458409.1	none	none	15891023
Prohormone	PROK1	n	XP_005914939.1	LOC102297340	Prokineticin 1	AVIT/prokineticin	scaffold_7	3619969	3618579	21	XP_003444979.1	none	none	None
Prohormone	PROK2	n	XP_005943909.1	LOC102306782	Prokineticin 2	AVIT/prokineticin	scaffold_393	294102	295831	20	XP_003442773.1	ab.gene.s393.110001	ab.mrna.s393.110001.1	None
Prohormone	PTH1A	y	XP_005936534.1	LOC102295615	Parathyroid hormone 1A	Parathyroid	scaffold_204	11967	11572	23	GR687015.1	none	none	17023665; 22761277;16376340 ; 21122104
Prohormone	PTH1B	y	GNOMON|36667247.p	none	Parathyroid hormone 1B	Parathyroid	scaffold_95	1228984	1228555	24	Genome/ (Neolamprologus brichardi XP_006804843.1)	none	none	17023665; 22761277;16376340 ; 21122104
Prohormone	PTH2	n	GNOMON|36493267.p	none	Parathyroid hormone 2	Parathyroid	scaffold_330	311949	312839	26	XP_003457242.1	ab.gene.s330.120001	ab.mrna.s330.120001.1	17023665; 22761277;16376340 ; 21122104
Prohormone	PTHLH1	y	XP_005939766.1	LOC102305631	Parathyroid hormone-like hormone 1	Parathyroid	scaffold_272	100251	101261	25	XP_003443941.1	ab.gene.s272.5	ab.mrna.s272.5.1	17023665; 22761277;16376340 ; 21122104
Prohormone	PTHLH2	y	none	none	Parathyroid hormone-like hormone 2	Parathyroid	scaffold_731	154110	0	26	XP_003448833.1	none	none	17023665; 22761277;16376340 ; 21122104
Prohormone	PTHLH3	n	XP_005917861.1	LOC102303703	Parathyroid hormone-like hormone 3	Parathyroid	Scaffold_20	603375	618979	24	XP_003447756.1	ab.gene.s20.15	ab.mrna.s20.15.1	17023665; 22761277;16376340 ; 21122104
Prohormone	PYY1	y	XP_005950003.1	LOC102296892	Peptide YY1	Neuropeptide Y	scaffold_761	46762	52224	28	XP_003446444.1	ab.gene.s761.2	ab.mrna.s761.2.1	17950734 ; 11825642
Prohormone	PYY2	y	XP_005932858.1	LOC102304791	Peptide YY2	Neuropeptide Y	scaffold_149	149982	151556	28	XP_003438796.1	ab.gene.s149.6	ab.mrna.s149.6.1	17950734 ; 11825642
Prohormone	QRFP	n	XP_005950250.1	LOC102299888	Pyroglutamylated RFamide peptide	Rfamide peptide	scaffold_794	66032	65451	29	XP_005464379.1	none	none	19428995
Prohormone	RLN1	n	XP_005931908.1	LOC102294679	Relaxin 1	Relaxin	scaffold_135	264342	263387	23	XP_003444404.1	ab.gene.s135.7	ab.mrna.s135.7.1	20015397; 15707501; 22470432
Prohormone	RLN3A	y	XP_005925166.1	LOC102301217	Relaxin 3A	Relaxin	Scaffold_67	1991560	1992102	21	XP_003455804.1	none	none	20015397; 15707501; 22470432
Prohormone	RLN3B	y	XP_005947993.1	LOC102310633	Relaxin 3B	Relaxin	scaffold_573	188978	187464	18	XP_003452862.1	ab.gene.s573.10	ab.mrna.s573.10.1	20015397; 15707501; 22470432
Prohormone	SCG2A	y	XP_005948590.1	LOC102306907	Secretogranin IIA	Granin	scaffold_623	170918	172708	28	XP_003437984.1	ab.gene.s623.6	ab.mrna.s623.6.1	19523383; 18005393
Prohormone	SCG2B	y	XP_005938347.1	LOC102295815	Secretogranin IIB	Granin	scaffold_244	19903	21783	35	XP_005461787.1	ab.gene.s244.2	ab.mrna.s244.2.1	19523383; 18005393
Prohormone	SCG3	n	XP_005949052.1	LOC102313744	Secretogranin III	Granin	scaffold_657	93070	107392	25	XP_003458235.1	ab.gene.s657.5	ab.mrna.s657.5.1	21862681
Prohormone	SCG5	n	XP_005931589.1	LOC102309542	Secretogranin V	Granin	scaffold_131	527908	523775	0	XP_003446315.1	ab.gene.s131.14	ab.mrna.s131.14.1	21862681
Prohormone	SPX1	y	XP_005940656.1	LOC102296945	Spexin 1	Kisspeptin/galanin/Spexin	scaffold_292	222759	221235	27	XP_005475162.1	none	none	None
Prohormone	SPX2	y	XP_005939760.1	LOC102304100	Spexin 2	Kisspeptin/galanin/Spexin	scaffold_272	46263	47788	18	XP_005451019.1	none	none	None
Prohormone	SST1	y	NP_001274334.1	LOC102296407	Somatostatin 1	Somatostatin/Urotensin	scaffold_105	1476596	1479581	26	XP_003448988.1	ab.gene.s105.46	ab.mrna.s105.46.1	23313073 ; 18406049
Prohormone	SST2	y	XP_005915046.1	LOC102300054	Somatostatin 2	Somatostatin/Urotensin	Scaffold_7	5095250	5094544	19	XP_003444846.1	ab.gene.s7.206	ab.mrna.s7.206.1	23313073 ; 18406049
Prohormone	SST3	y	XP_005929465.1	LOC102296090	Somatostatin 3	Somatostatin/Urotensin	scaffold_105	1463490	1464746	24	XP_003448989.1	ab.gene.s105.45	ab.mrna.s105.45.1	23313073 ; 18406049
Prohormone	SST5	y	XP_005945322.1	LOC102293262	Somatostatin 5	Somatostatin/Urotensin	scaffold_446	187613	188008	22	XP_005464163.1	ab.gene.s446.9	ab.mrna.s446.9.1	23313073 ; 18406049
Prohormone	TAC1A	y	XP_005947103.1	LOC102312089	Tachykinin precursor 1A	Tachykinin	scaffold_520	278493	281458	20	XP_003459997.1	none	none	22580006
Prohormone	TAC1B	y	none	none	Tachykinin precursor 1B	Tachykinin	Scaffold_355	84948	84216	19	XP_003450299.1	none	none	22580006
Prohormone	TAC3A	y	GNOMON|36684647.p	none	Tachykinin 3A	Tachykinin	scaffold_7	2470106	2468810	21	XP_005478141.1	none	none	22580006
Prohormone	TAC3B	y	GNOMON|26867714.p	none	Tachykinin 3B	Tachykinin	scaffold_117	1657486	1660763	23	genome	none	none	22580006
Prohormone	TAC4A	y	XP_005950641.1	LOC102296995	Tachykinin 4A	Tachykinin	scaffold_862	92730	90728	21	XP_003446516.1	ab.gene.s862.5	ab.mrna.s862.5.1	22580006
Prohormone	TAC4B	y	XP_005932874.1	LOC102309329	Tachykinin 4B	Tachykinin	scaffold_149	378630	380025	19	Genome / (Stegastes partitus XP_008293114.1)	none	none	22580006
Prohormone	TOR2A	n	XP_005947706.1	LOC102305773	Torsin family 2 member	clpA/clpB family. Torsin subfamily.	scaffold_555	85613	82284	18	XP_005451540.1	ab.gene.s555.4	ab.mrna.s555.4.1	None
Prohormone	TRH	n	XP_005938981.1	LOC102290958	Thyrotropin-releasing hormone	Thyrotropin-releasing hormone	scaffold_257	84757	83590	24	XP_003439044.1	ab.gene.s257.70001	ab.mrna.s257.70001.1	20298454
Prohormone	UCN2	n	XP_005915434.1	LOC102307796	Urocortin 2	Corticotrophin	scaffold_9	1564097	1563729	20	XP_003442715.1	ab.gene.s9.60	ab.mrna.s9.60.1	16037378
Prohormone	UCN3	n	XP_005927233.1	LOC102289093	Urocortin 3	Corticotrophin	scaffold_84	186664	186182	20	XP_003445007.1	ab.gene.s84.4	ab.mrna.s84.4.1	16037378
Prohormone	URP1	n	GNOMON|18832293.p	none	Urotensin II-related peptide 1	Somatostatin/Urotensin	Scaffold_3	1406491	1409134	21	I3J2Y0 / (Oryzias latipes XP_004073138.1)	none	none	23313073
Prohormone	URP2	n	XP_005950222.1	LOC102288554	Urotensin II-related peptide 2	Somatostatin/Urotensin	scaffold_787	80646	78290	27	genome	none	none	23313073
Prohormone	UTS1	n	XP_005949439.1	LOC102301623	Urotensin 1	Corticotrophin	scaffold_692	102395	101952	24	XP_003459370.1	ab.gene.s692.4	ab.mrna.s692.4.1	19393654 ; 20533356
Prohormone	UTS2A	n	XP_005930789.1	LOC102298981	Urotensin 2A	Somatostatin/Urotensin	Scaffold_120	1259022	1260345	21	XP_003438987.1	ab.gene.s120.66	ab.mrna.s120.66.1	23313073
Prohormone	UTS2B	n	XP_005931054.1	LOC102294773	Urotensin 2B	Somatostatin/Urotensin	scaffold_124	1264466	1265321	24	XP_003439874.1	none	none	23313073
Prohormone	VEGFA1	y	XP_005913377.1	LOC102312031	Vascular endothelial growth factor A1	PDGF/VEGF growth factor	Scaffold_3	3311196	3324171	25	XP_005467560.1	ab.gene.s3.1070001	ab.mrna.s3.1070001.1	None
Prohormone	VEGFA2	y	XP_005914348.1	LOC102291779	Vascular endothelial growth factor A2	PDGF/VEGF growth factor	Scaffold_6	649817	663596	19	XP_003440872	ab.gene.s6.19	ab.mrna.s6.19.4	None
Prohormone	VEGFC1	y	XP_005948465.1/XP_005948466.1	LOC102294745 /LOC102295050	Vascular endothelial growth factor C1	PDGF/VEGF growth factor	scaffold_615	56649	154022	21	XP_003459837.1	ab.gene.s615.2	ab.mrna.s615.2.1	None
Prohormone	VEGFC2	y	XP_005948443.1	LOC102289077	Vascular endothelial growth factor C2	PDGF/VEGF growth factor	scaffold_612	178333	195279	19	XP_003456051.1	ab.gene.s612.6	ab.mrna.s612.6.2	None
Prohormone	VGF1	y	XP_005951420.1	LOC102297099	VGF nerve growth factor inducible 1	Granin	scaffold_1035	55669	57818	28	XP_005465515.1	ab.gene.s1035.2	ab.mrna.s1035.2.1	21862681
Prohormone	VGF2	y	XP_005945444.1	LOC102303725	VGF nerve growth factor inducible 2	Granin	scaffold_451	385179	387206	29	XP_005472274.1	ab.gene.s451.23	ab.mrna.s451.23.2	21862681
Prohormone	VIP	n	XP_005941361.1	LOC102314206	Vasoactive intestinal peptide	Glucagon	scaffold_308	593998	597848	25	XP_003438267.1	ab.gene.s308.11	ab.mrna.s308.11.1	20459630; 19007784
Prohormone Convertase	FURIN1	y	XP_005915261.1	LOC102310802	Furin 1	Prohormone Convertase	scaffold_8	4224699	4152447	-	XP_005467238.1	ab.gene.s8.108	ab.mrna.s8.108.6
Prohormone Convertase	FURIN2	y	XP_005942878.1	LOC102296240	Furin 2	Prohormone Convertase	scaffold_354	419613	501949	-	XP_005471027.1	none	none
Prohormone Convertase	MBTPS1	n	XP_005935072.1	LOC102298666	membrane-bound transcription factor peptidase, site 1	Prohormone Convertase	scaffold_177	558341	537248	-	XP_003439642.2	ab.gene.s177.13	ab.mrna.s177.13.1
Prohormone Convertase	PCSK1	n	XP_005918727.1	LOC102311433	Proprotein convertase subtilisin/kexin type 1	Prohormone Convertase	scaffold_24	2777373	2765656	-	XP_003442747.1	ab.gene.s24.87	ab.mrna.s24.87.1
Prohormone Convertase	PCSK2	n	XP_005914156.1	LOC102290138	Proprotein convertase subtilisin/kexin type 2	Prohormone Convertase	scaffold_5	2602917	2631255	-	XP_003438311.1	ab.gene.s5.92	ab.mrna.s5.92.1
Prohormone Convertase	PCSK5A	y	XP_005916299.1	LOC102288496	Proprotein convertase subtilisin/kexin type 5a	Prohormone Convertase	scaffold_13	2783265	2720254	-	XP_005473479.1	ab.gene.s13.67	ab.mrna.s13.67.2
Prohormone Convertase	PCSK5B	y	XP_005917363.1	LOC102295417	Proprotein convertase subtilisin/kexin type 5b	Prohormone Convertase	scaffold_17	2819204	2859710	-	XP_005456360.1	ab.gene.s17.67	ab.mrna.s17.67.1
Prohormone Convertase	PCSK7	n	XP_005942486.1	LOC102289457	Proprotein convertase subtilisin/kexin type 7	Prohormone Convertase	scaffold_339	56555	42242	-	XP_005454377.1	ab.gene.s339.6	ab.mrna.s339.6.4
Prohormone Convertase	PCSK9	n	XP_005923322.1	LOC102313339	Proprotein convertase subtilisin/kexin type 9	Prohormone Convertase	scaffold_54	1221485	1213459	-	XP_003439792.1	ab.gene.s54.41	ab.mrna.s54.41.1
Prohormone Convertase	PCSKL	n	XP_005924332.1	LOC102288865	Proprotein convertase subtilisin/kexin like	Prohormone Convertase	scaffold_63	978591	1178932	-	XP_005472607.1	ab.gene.s63.24	ab.mrna.s63.24.1
