# Supplementary material for: Identification of prohormones and pituitary neuropeptides in the African cichlid, Astatotilapia burtoni
Source: BMC Genomics. 2016 Aug 19;17:660. doi: 10.1186/s12864-016-2914-9 (PMC4992253; doi:10.1186/s12864-016-2914-9)
Supplement: Additional file 3: Table S2. — Pituitary MALDI-TOF peptides confirmed by tandem MS. Sequences and masses peptides detected by both MALDI-TOF and tandem MS. (XLSX 11 kb) [file 12864_2016_2914_MOESM3_ESM.xlsx]

## Sheet: Sheet1
Peptide	Mass	M+H	(M+H)exp	ppm	NCBI_Accession_number	NCBI_Protein_name
RWGKPV(-.98)	740.454	741.434	741.48	-62.4169	NP_001273262.1	proopiomelanocortin 1A
RPVKVY	760.465	761.445	761.5	-72.6356	NP_001273262.1	proopiomelanocortin 1A
SQRPLLT	813.476	814.456	814.52	-78.6022	NP_001273262.1	proopiomelanocortin 1A
RPVKVYT	861.512	862.492	862.54	-55.2214	NP_001273262.1	proopiomelanocortin 1A
PPSAAKPVP(-.98)	861.516	862.496			XP_005940217.1	MORC family CW-type zinc finger protein 2A-like isoform X3
FRWGKPV(-.98)	887.522	888.502	888.58	-87.6396	NP_001273262.1	proopiomelanocortin 1A
FRWSGPPT	946.471	947.451	947.54	-93.6935	NP_001273262.1	proopiomelanocortin 1A
AGHSSPHRV	946.478	947.458			XP_005919106.1	oxytocin
SSPHRVHQ	946.478	947.458			XP_005919106.1	oxytocin
MGRRSLGGD(-.98)	946.486	947.466			XP_005950641.1	tachykinin 4a
C(-2.02)YISNCPIG(-.98)	965.415	966.395	966.49	-98.7837	XP_005919106.1	oxytocin
VVDNGSGM(+15.99)CK	1024.43	1025.41	1025.65	-232.205	XP_005952745.1	actin, cytoplasmic 1-like isoform X1
L(sub V)VHNGLPLY	1024.58	1025.56			XP_005921781.1	pro-melanin-concentrating hormone 1
HFRWGKPV(-.98)	1024.58	1025.56			NP_001273262.1	proopiomelanocortin 1A
C(-2.02)YIQNCPRG(-.98)	1049.46	1050.44	1050.53	-87.4511	NP_001273257.1	arginine vasopressin
EHFRWGKPV(-.98)	1153.62	1154.6	1154.7	-83.4641	NP_001273262.1	proopiomelanocortin 1A
FKNVINKEGQ	1175.63	1176.61	1176.67	-46.746	NP_001273262.1	proopiomelanocortin 1A
IVYPWGQRY	1180.61	1181.59	1181.69	-86.272	XP_005920278.1	hemoglobin subunit beta-A-like
MEHFRWGKPV(-.98)	1284.66	1285.64	1285.74	-74.5836	NP_001273262.1	proopiomelanocortin 1A
KNVINKEGQQQ	1284.68	1285.66			NP_001273262.1	proopiomelanocortin 1A
SMEHFRWGKPV(-.98)	1371.7	1372.68	1372.7	-17.3821	NP_001273262.1	proopiomelanocortin 1A
FKNVINKEGQQQ	1431.75	1432.73	1432.82	-61.3108	NP_001273262.1	proopiomelanocortin 1A
SYSMEHFRWGKPV(-.98)	1621.79	1622.77	1622.85	-48.3753	NP_001273262.1	proopiomelanocortin 1A
S(+42.01)YSMEHFRWGKPV(-.98)	1663.8	1664.78	1664.87	-53.1613	NP_001273262.1	proopiomelanocortin 1A
RPVKVYTSNGVAEESA	1705.87	1706.85	1706.88	-18.3707	NP_001273262.1	proopiomelanocortin 1A
SSWRPGRFHQRRH	1705.88	1706.86			XP_005917770.1	Chromogranin B
YKMKHFRWSGPPTS	1720.86	1721.84	1721.91	-43.0366	NP_001273262.1	proopiomelanocortin 1A
S(+42.01)LSGKDKTVVKNFWA	1720.92	1721.9			XP_005920277.1	hemoglobin subunit alpha-A-like
DEKKKGPKVTAKVFF	1720.99	1721.97			XP_005931742.1	peptidyl-prolyl cis-trans isomerase B-like
DGSYKMKHFRWSGPP	1791.86	1792.84	1792.91	-40.9284	NP_001273262.1	proopiomelanocortin 1A
SYKMKHFRWSGPPTS	1807.89	1808.87	1808.95	-45.3731	NP_001273262.1	proopiomelanocortin 1A
DGSYKMKHFRWSGPPT	1892.9	1893.88	1893.95	-34.6896	NP_001273262.1	proopiomelanocortin 1A
DGSYKMKHFRWSGPPTS	1979.94	1980.92	1981.01	-47.2862	NP_001273262.1	proopiomelanocortin 1A
YGGFMKSWDERSQRPLLT	2170.07	2171.05	2171.16	-51.5567	NP_001273262.1	proopiomelanocortin 1A
Y(+42.01)GGFMKSWDERSQRPLLT	2212.08	2213.06	2213.17	-50.578	NP_001273262.1	proopiomelanocortin 1A
RPVKVYTSNGVAEESAEVFPE	2307.14	2308.12	2308.19	-28.8494	NP_001273262.1	proopiomelanocortin 1A
Y(+42.01)GGFMKSWDERSQRPLLTL	2325.16	2326.14	2326.27	-54.9717	NP_001273262.1	proopiomelanocortin 1A
RPVKVYTSNGVAEESAEVFPEE	2436.19	2437.17	2437.24	-30.3623	NP_001273262.1	proopiomelanocortin 1A
RPVKVYTSNGVAEESAEVFPEEM	2567.23	2568.21	2568.28	-28.6262	NP_001273262.1	proopiomelanocortin 1A
VRLLLPGELAKHAVSEGTKAVTKYTSSK	2982.69	2983.67	2983.75	-26.2395	XP_005921123.1	histone H2B 1/2-like
Y(+42.01)GGFM(+15.99)KSWDERSQRPLLTLFKNVINKEGQQQ	3754.89	3755.87	3757.95	-554.176	NP_001273262.1	proopiomelanocortin 1A
YGGFM(+15.99)K(+42.01)SWDERSQRPLLTLFKNVINKEGQQQ	3754.89	3755.87			NP_001273262.1	proopiomelanocortin 1A
S(+42.01)LSGKDKTVVKNFWAKVAPKSAEIGGEALGRMLTAYPQTKTY	4582.43	4583.41	4584.09	-148.296	XP_005920277.1	hemoglobin subunit alpha-A-like
SLSGKDKTVVK(+42.01)NFWAKVAPKSAEIGGEALGRMLTAYPQTKTY	4582.43	4583.41			XP_005920277.1	hemoglobin subunit alpha-A-like
S(+42.01)DKPDLAEVEKFDKSKLKKTETQEKNPLPTKETIEQEKQATS	4857.52	4858.5	4859.34	-173.299	XP_005945571.1	thymosin beta-12-like
SDK(+42.01)PDLAEVEKFDKSKLKKTETQEKNPLPTKETIEQEKQATS	4857.52	4858.5			XP_005945571.1	thymosin beta-12-like
