# Supplementary material for: Identification of prohormones and pituitary neuropeptides in the African cichlid, Astatotilapia burtoni
Source: BMC Genomics. 2016 Aug 19;17:660. doi: 10.1186/s12864-016-2914-9 (PMC4992253; doi:10.1186/s12864-016-2914-9)
Supplement: Additional file 4: Table S3. — A. burtoni pituitary peptides identified from tandem MS. Sequences and protein assignments of pituitary peptides detected by tandem MS. (CSV 87 kb) [file 12864_2016_2914_MOESM4_ESM.csv]

PEAKSpep	mass	ppm	-10lgP	m/z	z	Spectral_count	Protein_type	Gene_symbol	NCBI_Entez_Gene_locus	NCBI_Protein_accession_number	NCBI_Protein_name
RRPRPRLSHKG	1358.81709	2.7	26.26	340.7042725	4	1	Prohormone	APLN	none	none	Apelin
RRPRPRLSHKGP	1455.869854	4.2	48.22	364.9674635	4	1	Prohormone	APLN	none	none	Apelin
C(-2.02)YIQNCPRG(-.98)	1049.458138	2.7	9.07	525.729069	2	1	Prohormone	AVP	LOC102310610	NP_001273257.1	arginine vasopressin
C(-2.02)YIQNCPRGG	1107.459602	3.3	5.25	554.729801	2	1	Prohormone	AVP	LOC102310610	NP_001273257.1	arginine vasopressin
HVAARGQNEY	1143.547256	1.3	63.77	572.773628	2	1	Prohormone	AVP	LOC102310610	NP_001273257.1	arginine vasopressin
LHVAARGQNE	1093.567986	9	56.71	547.783993	2	2	Prohormone	AVP	LOC102310610	NP_001273257.1	arginine vasopressin
LHVAARGQNEY	1256.631316	1.4	35.51	629.315658	2	2	Prohormone	AVP	LOC102310610	NP_001273257.1	arginine vasopressin
LLHVAARGQN	1077.609456	3	34.48	360.203152	3	1	Prohormone	AVP	LOC102310610	NP_001273257.1	arginine vasopressin
LLHVAARGQNEY	1369.715376	1.9	37.39	685.857688	2	2	Prohormone	AVP	LOC102310610	NP_001273257.1	arginine vasopressin
M(+15.99)RLLHVAARGQNEY	1672.846966	2.1	73.11	558.61565533	3	1	Prohormone	AVP	LOC102310610	NP_001273257.1	arginine vasopressin
MRLLH	668.38432	3.8	32.29	335.19216	2	1	Prohormone	AVP	LOC102310610	NP_001273257.1	arginine vasopressin
MRLLHVAA	909.526962	3.3	40.85	455.763481	2	1	Prohormone	AVP	LOC102310610	NP_001273257.1	arginine vasopressin
MRLLHVAARGQNEY	1656.856966	2.3	103.55	553.28565533	3	1	Prohormone	AVP	LOC102310610	NP_001273257.1	arginine vasopressin
PVHGSARSSPTELLMRLLHVAARGQNEY	3088.60398	12.1	74.28	618.720796	5	1	Prohormone	AVP	LOC102310610	NP_001273257.1	arginine vasopressin
RLLHVAA	778.486482	3.3	31.87	390.243241	2	1	Prohormone	AVP	LOC102310610	NP_001273257.1	arginine vasopressin
RLLHVAARGQN	1233.710566	4	89.81	412.23685533	3	1	Prohormone	AVP	LOC102310610	NP_001273257.1	arginine vasopressin
RLLHVAARGQNE	1362.753156	3.6	86.7	455.251052	3	1	Prohormone	AVP	LOC102310610	NP_001273257.1	arginine vasopressin
RLLHVAARGQNEY	1525.816486	3.2	103.25	509.60549533	3	2	Prohormone	AVP	LOC102310610	NP_001273257.1	arginine vasopressin
FVQMTAE(-.98)	823.398968	7.2	21.6	412.699484	2	1	Prohormone	CALCA	LOC102296209	none	Calcitonin-related polypeptide alpha
GARIGTLC(-1.01)	788.411752	9.9	21.93	395.205876	2	1	Prohormone	CARTPT3	LOC102308388	XP_005949123.1	CART prepropeptide 3
ARLISSRKG	986.603634	3.3	54.05	329.867878	3	1	Prohormone	CCK2	none	none	Glucagon II
NSTANSKGVGPSANHRIAD	1894.929682	3.2	88.66	474.7324205	4	2	Prohormone	CCK2	none	none	Glucagon II
RLISSRKG	915.56652	2.4	38.08	306.18884	3	1	Prohormone	CCK2	none	none	Glucagon II
FHKNKGKEEGHKEET	1796.885668	1.7	21.34	450.221417	4	1	Prohormone	CHGA	LOC102303607	XP_005917671.1	Chromogranin A (parathyroid secretory protein 1)
DWRPGRYHQRRH	1662.840348	4	49.43	333.5680696	5	2	Prohormone	CHGB	LOC102304831	XP_005917770.1	Chromogranin B / secretogranin I
EWRPGRYHQRRH	1676.855998	4.6	21.36	559.95199933	3	2	Prohormone	CHGB	LOC102304831	XP_005917770.1	Chromogranin B / secretogranin I
IWKPTHRYHH	1373.715644	3.3	66.22	344.428911	4	1	Prohormone	CHGB	LOC102304831	XP_005917770.1	Chromogranin B / secretogranin I
IWKPTHRYHHKKT	1730.953244	3.2	62.1	433.738311	4	2	Prohormone	CHGB	LOC102304831	XP_005917770.1	Chromogranin B / secretogranin I
IWKPTHRYHHKKTLH	1981.096214	3.2	74.34	496.2740535	4	2	Prohormone	CHGB	LOC102304831	XP_005917770.1	Chromogranin B / secretogranin I
NWRPGRYHQ	1212.595208	3.2	62.92	405.19840267	3	1	Prohormone	CHGB	LOC102304831	XP_005917770.1	Chromogranin B / secretogranin I
NWRPGRYHQKKH	1605.844038	3.4	62.63	536.281346	3	3	Prohormone	CHGB	LOC102304831	XP_005917770.1	Chromogranin B / secretogranin I
NWRPGRYHQRKH	1633.850188	3.2	47.56	545.61672933	3	2	Prohormone	CHGB	LOC102304831	XP_005917770.1	Chromogranin B / secretogranin I
SSWRPGRFHQRRH	1705.882544	3.5	49.32	342.1765088	5	3	Prohormone	CHGB	LOC102304831	XP_005917770.1	Chromogranin B / secretogranin I
L(+42.01)HLGQELSL	1050.575512	-4.3	20.94	351.19183733	3	2	Prohormone	CRH2	LOC102306493	XP_005946459.1	Corticotropin releasing hormone 2
GWTMNSAGYLLGPHGLDGLHGHTRLGDKPGLA(-.98)	3296.671646	6.6	99.88	825.1679115	4	2	Prohormone	GAL	LOC102302900	XP_005942631.1	Galanin prepropeptide
ASVAERENGHRT	1325.648754	1	47.14	442.882918	3	1	Prohormone	GNRH1	LOC102291227	NP_001273225.1	gonadotropin-releasing hormone 1 (luteinizing-releasing hormone)
ERENGHRTF	1144.542494	3.4	72.68	382.51416467	3	2	Prohormone	GNRH1	LOC102291227	NP_001273225.1	gonadotropin-releasing hormone 1 (luteinizing-releasing hormone)
MHRSFIL(-.98)	901.504758	6.7	26.85	451.752379	2	1	Prohormone	GNRH1	LOC102291227	NP_001273225.1	gonadotropin-releasing hormone 1 (luteinizing-releasing hormone)
Q(-17.03)HWSYGLSPG(-.98)	1112.509638	7.5	58.34	557.254819	2	2	Prohormone	GNRH1	LOC102291227	NP_001273225.1	gonadotropin-releasing hormone 1 (luteinizing-releasing hormone)
SVAERENGHRT	1254.61164	2.3	44.86	419.20388	3	1	Prohormone	GNRH1	LOC102291227	NP_001273225.1	gonadotropin-releasing hormone 1 (luteinizing-releasing hormone)
SVAERENGHRTF	1401.68005	3.8	46.65	468.22668333	3	2	Prohormone	GNRH1	LOC102291227	NP_001273225.1	gonadotropin-releasing hormone 1 (luteinizing-releasing hormone)
VAERENGHRTF	1314.648022	2.5	56.61	439.21600733	3	2	Prohormone	GNRH1	LOC102291227	NP_001273225.1	gonadotropin-releasing hormone 1 (luteinizing-releasing hormone)
VEEFPRVEAPC(-1.01)SVFGC(-1.01)AEESPFAKMYRVKGLLASVAERENGHRTF	5040.447888	8.4	71.34	841.074648	6	1	Prohormone	GNRH1	LOC102291227	NP_001273225.1	gonadotropin-releasing hormone 1 (luteinizing-releasing hormone)
VEEFPRVEAPCSVFGC(-2.02)AEESPFAKMYRVKGLLASVAERENGHRTF	5040.447888	11	34.66	841.074648	6	1	Prohormone	GNRH1	LOC102291227	NP_001273225.1	gonadotropin-releasing hormone 1 (luteinizing-releasing hormone)
TGAGPET(-.98)	630.306456	-1.7	21.56	631.306456	1	1	Prohormone	IGF1	none	GNOMON|28121547.p	Insulin-like growth factor 1 (somatomedin C)
REAYR	693.360954	2.6	25.55	347.680477	2	2	Prohormone	IGF3	none	GNOMON|36667802.p	Insulin-like growth factor 3
KQRDEL	787.42394	2.9	33.35	394.71197	2	1	Prohormone	NUCB2A	LOC102310665	XP_005931497.1	Nucleobindin 2a
EELGP(-.98)	542.279168	-10.5	24.25	543.279168	1	1	Prohormone	NUCB2B	LOC102313482	XP_005931689.1	nucleobindin 2b
EHERRQRL	1122.60576	2.1	20.66	375.20192	3	1	Prohormone	NUCB2B	LOC102313482	XP_005931689.1	nucleobindin 2b
EKDPHFREKLKN	1539.820884	3	42.7	385.955221	4	1	Prohormone	NUCB2B	LOC102313482	XP_005931689.1	nucleobindin 2b
IKAKHDIKE	1080.634254	3.3	68.45	361.211418	3	1	Prohormone	NUCB2B	LOC102313482	XP_005931689.1	nucleobindin 2b
K(+42.01)HASHP(-.98)	716.380386	4	8.41	717.380386	1	1	Prohormone	NUCB2B	LOC102313482	XP_005931689.1	nucleobindin 2b
SVDKTKEKAKEEELGPPESADTGLHYDR	3128.531294	2.7	105.51	626.7062588	5	2	Prohormone	NUCB2B	LOC102313482	XP_005931689.1	nucleobindin 2b
SVDKTKEKAKEEELGPPESADTGLHYDRY	3291.594624	2.9	88.36	659.3189248	5	1	Prohormone	NUCB2B	LOC102313482	XP_005931689.1	nucleobindin 2b
VPISVDKTKEKAKEEELGPPESADTGLHYDR	3437.736532	2.6	80.73	573.95608867	6	1	Prohormone	NUCB2B	LOC102313482	XP_005931689.1	nucleobindin 2b
VPISVDKTKEKAKEEELGPPESADTGLHYDRYL	3713.883922	5.2	143.89	929.4709805	4	2	Prohormone	NUCB2B	LOC102313482	XP_005931689.1	nucleobindin 2b
AASGLCC	623.24568	-16.7	43.97	624.24568	1	42	Prohormone	OXT	LOC102312886	XP_005919106.1	Oxytocin / isotocin (IST; homolog of oxytocin/mesotocin)
AGHSSPHRV	946.478442	2.3	29.53	316.492814	3	1	Prohormone	OXT	LOC102312886	XP_005919106.1	Oxytocin / isotocin (IST; homolog of oxytocin/mesotocin)
AGHSSPHRVHQ	1211.595932	2.7	74.19	404.86531067	3	6	Prohormone	OXT	LOC102312886	XP_005919106.1	Oxytocin / isotocin (IST; homolog of oxytocin/mesotocin)
C(+42.01)C(-2.02)DAES	666.162572	11.9	5.49	667.162572	1	2	Prohormone	OXT	LOC102312886	XP_005919106.1	Oxytocin / isotocin (IST; homolog of oxytocin/mesotocin)
C(-2.02)YISNCPIG(-.98)	965.414536	4.8	10.62	483.707268	2	1	Prohormone	OXT	LOC102312886	XP_005919106.1	Oxytocin / isotocin (IST; homolog of oxytocin/mesotocin)
FDGSDPGDIILRLLHLAGHSSPHRVHQ	2973.537262	10.6	96.99	595.7074524	5	1	Prohormone	OXT	LOC102312886	XP_005919106.1	Oxytocin / isotocin (IST; homolog of oxytocin/mesotocin)
G(+42.01)SPETAHCVEENYLLTPCQAGGRPC(-2.02)GSEGGRCAASGLCCDAESC(-2.02)T	4526.801116	-3.4	6.02	1132.700279	4	1	Prohormone	OXT	LOC102312886	XP_005919106.1	Oxytocin / isotocin (IST; homolog of oxytocin/mesotocin)
GHSSPHRVHQ	1140.558818	1.6	55.11	381.18627267	3	3	Prohormone	OXT	LOC102312886	XP_005919106.1	Oxytocin / isotocin (IST; homolog of oxytocin/mesotocin)
GSDPGDIILRLLHLAGHSSPHRVHQ	2711.441912	10.2	109.36	678.860478	4	2	Prohormone	OXT	LOC102312886	XP_005919106.1	Oxytocin / isotocin (IST; homolog of oxytocin/mesotocin)
HLAGHSSPHR	1097.552998	3.9	56.98	366.85099933	3	1	Prohormone	OXT	LOC102312886	XP_005919106.1	Oxytocin / isotocin (IST; homolog of oxytocin/mesotocin)
HLAGHSSPHRV	1196.621412	2.6	97.17	399.873804	3	1	Prohormone	OXT	LOC102312886	XP_005919106.1	Oxytocin / isotocin (IST; homolog of oxytocin/mesotocin)
HLAGHSSPHRVH	1333.680322	2.1	74.51	334.4200805	4	1	Prohormone	OXT	LOC102312886	XP_005919106.1	Oxytocin / isotocin (IST; homolog of oxytocin/mesotocin)
HLAGHSSPHRVHE(sub Q)	1462.722912	3.1	70.65	366.680728	4	1	Prohormone	OXT	LOC102312886	XP_005919106.1	Oxytocin / isotocin (IST; homolog of oxytocin/mesotocin)
HLAGHSSPHRVHQ	1461.738902	3.3	114.12	366.4347255	4	5	Prohormone	OXT	LOC102312886	XP_005919106.1	Oxytocin / isotocin (IST; homolog of oxytocin/mesotocin)
HSSPHRVHQ	1083.537354	0	53.3	542.768677	2	4	Prohormone	OXT	LOC102312886	XP_005919106.1	Oxytocin / isotocin (IST; homolog of oxytocin/mesotocin)
LAGHSSPHRVHE(sub Q)	1325.664002	2.1	65.89	442.88800067	3	2	Prohormone	OXT	LOC102312886	XP_005919106.1	Oxytocin / isotocin (IST; homolog of oxytocin/mesotocin)
LAGHSSPHRVHQ	1324.679992	3	98.43	442.55999733	3	5	Prohormone	OXT	LOC102312886	XP_005919106.1	Oxytocin / isotocin (IST; homolog of oxytocin/mesotocin)
LHLAGH	646.360218	3.3	51.86	324.180109	2	1	Prohormone	OXT	LOC102312886	XP_005919106.1	Oxytocin / isotocin (IST; homolog of oxytocin/mesotocin)
LHLAGHSSPH	1054.535948	2.3	86.92	352.51198267	3	1	Prohormone	OXT	LOC102312886	XP_005919106.1	Oxytocin / isotocin (IST; homolog of oxytocin/mesotocin)
LHLAGHSSPHRV	1309.705472	2.3	80.38	328.426368	4	1	Prohormone	OXT	LOC102312886	XP_005919106.1	Oxytocin / isotocin (IST; homolog of oxytocin/mesotocin)
LHLAGHSSPHRVHE(sub Q)	1575.806972	4.4	68.39	394.951743	4	3	Prohormone	OXT	LOC102312886	XP_005919106.1	Oxytocin / isotocin (IST; homolog of oxytocin/mesotocin)
LHLAGHSSPHRVHQ	1574.822962	2.3	104.9	394.7057405	4	4	Prohormone	OXT	LOC102312886	XP_005919106.1	Oxytocin / isotocin (IST; homolog of oxytocin/mesotocin)
LLHLAGHSSPHRVHQ	1687.907022	4.5	92.76	422.9767555	4	3	Prohormone	OXT	LOC102312886	XP_005919106.1	Oxytocin / isotocin (IST; homolog of oxytocin/mesotocin)
PGDIILRLLHLAGHSSPHRVHQ	2452.36148	10.7	127.07	614.09037	4	2	Prohormone	OXT	LOC102312886	XP_005919106.1	Oxytocin / isotocin (IST; homolog of oxytocin/mesotocin)
PHRVHQ	772.414388	-0.1	28.42	773.414388	1	4	Prohormone	OXT	LOC102312886	XP_005919106.1	Oxytocin / isotocin (IST; homolog of oxytocin/mesotocin)
Q(-17.03)AGGRPCGSEGGRC(-2.02)AASGLCCDAESCTTDQSC	3060.116276	3.6	18.16	766.029069	4	1	Prohormone	OXT	LOC102312886	XP_005919106.1	Oxytocin / isotocin (IST; homolog of oxytocin/mesotocin)
Q(-17.03)AGGRPCGSEGGRCAASGLCCDAESCTTDQSC(-2.02)	3060.116276	-1.5	10.12	766.029069	4	1	Prohormone	OXT	LOC102312886	XP_005919106.1	Oxytocin / isotocin (IST; homolog of oxytocin/mesotocin)
RLLHLAGHSSPHRVHQ	1844.008132	1.7	130.16	923.004066	2	4	Prohormone	OXT	LOC102312886	XP_005919106.1	Oxytocin / isotocin (IST; homolog of oxytocin/mesotocin)
SSPHRVHQ	946.478444	2.7	33.94	474.239222	2	2	Prohormone	OXT	LOC102312886	XP_005919106.1	Oxytocin / isotocin (IST; homolog of oxytocin/mesotocin)
YSTKPYRHR	1206.630922	4.1	28.18	403.21030733	3	1	Prohormone	PCSK1	LOC102311433	XP_005918727.1	Proprotein convertase subtilisin/kexin type 1 PC1/3
AKAPEPVSSAHRRT	1505.8114	3.5	42.32	377.45285	4	4	Prohormone	PCSK1N	LOC102305204	XP_005931188.1	proprotein convertase subtilisin/kexin type 1 inhibitor
APEPVSSAHRRT	1306.679326	3.2	30.38	436.55977533	3	1	Prohormone	PCSK1N	LOC102305204	XP_005931188.1	proprotein convertase subtilisin/kexin type 1 inhibitor
ARAGGHGLDVSVGGVRRQ	1790.966338	3.6	58.85	448.7415845	4	1	Prohormone	PCSK1N	LOC102305204	XP_005931188.1	proprotein convertase subtilisin/kexin type 1 inhibitor
DLSAKAPEPVSSAHRRT	1820.954428	3.9	40.37	456.238607	4	1	Prohormone	PCSK1N	LOC102305204	XP_005931188.1	proprotein convertase subtilisin/kexin type 1 inhibitor
IDTTSTGDAEELNHGS	1645.711858	1.9	20.78	823.855929	2	1	Prohormone	PCSK1N	LOC102305204	XP_005931188.1	proprotein convertase subtilisin/kexin type 1 inhibitor
IGPNGASVASSGRRA	1398.737906	4.1	25.93	467.24596867	3	1	Prohormone	PCSK1N	LOC102305204	XP_005931188.1	proprotein convertase subtilisin/kexin type 1 inhibitor
LPAARAGGH(-.98)	847.486814	4	17.67	424.743407	2	1	Prohormone	PCSK1N	LOC102305204	XP_005931188.1	proprotein convertase subtilisin/kexin type 1 inhibitor
LPAARAGGHGLDVSVGGVRRQ	2072.140276	2.2	45.19	691.71342533	3	3	Prohormone	PCSK1N	LOC102305204	XP_005931188.1	proprotein convertase subtilisin/kexin type 1 inhibitor
PVSSAHRRT	1009.546858	3.9	8.96	337.51561933	3	1	Prohormone	PCSK1N	LOC102305204	XP_005931188.1	proprotein convertase subtilisin/kexin type 1 inhibitor
SAKAPEPVSSAHRRT	1592.843428	0.9	27.26	399.210857	4	1	Prohormone	PCSK1N	LOC102305204	XP_005931188.1	proprotein convertase subtilisin/kexin type 1 inhibitor
SIGPNGASVASSGRRA	1485.769934	2.4	8.69	496.25664467	3	1	Prohormone	PCSK1N	LOC102305204	XP_005931188.1	proprotein convertase subtilisin/kexin type 1 inhibitor
SARRRQQLQKDKRVKN	2010.172246	1.6	11	503.5430615	4	1	Prohormone	PCSK2	LOC102290138	XP_005914156.1	Proprotein convertase subtilisin/kexin type 2
VKNVIEQEGFSRQ	1532.79983	1.9	50.03	767.399915	2	3	Prohormone	PCSK2	LOC102290138	XP_005914156.1	Proprotein convertase subtilisin/kexin type 2
EDLLK	616.34831	4.7	23.89	309.174155	2	1	Prohormone	PDGFB1	LOC102310023	XP_005949384.1	Platelet-derived growth factor beta polypeptide 1
HSK(+42.01)DELH	906.424098	10.4	20.64	907.424098	1	1	Prohormone	PDGFB1	LOC102310023	XP_005949384.1	Platelet-derived growth factor beta polypeptide 1
QCIPARV	785.426842	-8.2	20.45	393.713421	2	1	Prohormone	PDGFC	LOC102312069	XP_005919471.1	Platelet derived growth factor C
KFLNT	621.35374	10.1	22.35	622.35374	1	1	Prohormone	PENK	LOC102306814	XP_005951056.1	Proenkephalin
QQCQC(-.98)(-1.01)	606.21964	-15.8	25.43	607.21964	1	2	Prohormone	PGF2	LOC102293241	XP_005917726.1	Placenta growth factor 2
DTMRC(-1.01)MVGRVYRPC(-1.01)WE	1998.869096	5.7	34.54	500.717274	4	3	Prohormone	PMCH1	LOC102310003	XP_005921781.1	pro-melanin-concentrating hormone 1
DVGQDLTIPIH	1206.629572	5.6	68.21	604.314786	2	1	Prohormone	PMCH1	LOC102310003	XP_005921781.1	pro-melanin-concentrating hormone 1
EATENSLGDAELSSMTKSRAPKVIVIAADANLWRDLRVVHNGLPL	4856.565778	9	51.1	972.3131556	5	1	Prohormone	PMCH1	LOC102310003	XP_005921781.1	pro-melanin-concentrating hormone 1
ENNQVVEHKDVGQDLTIPIH	2284.14989	5.4	95.46	762.38329667	3	2	Prohormone	PMCH1	LOC102310003	XP_005921781.1	pro-melanin-concentrating hormone 1
L(sub V)VHNGLPLY	1024.575692	5.2	29.19	513.287846	2	1	Prohormone	PMCH1	LOC102310003	XP_005921781.1	pro-melanin-concentrating hormone 1
LNDEATENSLGDAELSSMTKSRAPKVIVIAADAN	3529.762102	7.4	41.18	883.4405255	4	1	Prohormone	PMCH1	LOC102310003	XP_005921781.1	pro-melanin-concentrating hormone 1
LNDEATENSLGDAELSSMTKSRAPKVIVIAADANLWRDLRVVHNGLPL	5198.719708	5.2	46.93	867.45328467	6	1	Prohormone	PMCH1	LOC102310003	XP_005921781.1	pro-melanin-concentrating hormone 1
LPTTKAEDG	930.470952	3.2	35.34	466.235476	2	1	Prohormone	PMCH1	LOC102310003	XP_005921781.1	pro-melanin-concentrating hormone 1
LPTTKAEDGSLEQ	1387.68821	2	46.16	694.844105	2	1	Prohormone	PMCH1	LOC102310003	XP_005921781.1	pro-melanin-concentrating hormone 1
LPTTKAEDGSLEQD	1502.71515	1.9	49.02	752.357575	2	1	Prohormone	PMCH1	LOC102310003	XP_005921781.1	pro-melanin-concentrating hormone 1
LPTTKAEDGSLEQDA	1573.752264	2.1	50.15	787.876132	2	1	Prohormone	PMCH1	LOC102310003	XP_005921781.1	pro-melanin-concentrating hormone 1
LPTTKAEDGSLEQDAFT	1821.868354	6.2	48.64	911.934177	2	1	Prohormone	PMCH1	LOC102310003	XP_005921781.1	pro-melanin-concentrating hormone 1
LWRDLRVVHNGLPL	1686.973306	6.9	49.38	563.32443533	3	1	Prohormone	PMCH1	LOC102310003	XP_005921781.1	pro-melanin-concentrating hormone 1
LWRDLRVVHNGLPLY	1850.036636	6.7	75.44	617.67887867	3	1	Prohormone	PMCH1	LOC102310003	XP_005921781.1	pro-melanin-concentrating hormone 1
MRC(-1.01)MVGRVYRPC(-1.01)WE	1782.794476	4.5	23.5	595.26482533	3	1	Prohormone	PMCH1	LOC102310003	XP_005921781.1	pro-melanin-concentrating hormone 1
RVDENNQVVEH	1337.637522	3.2	90.86	669.818761	2	2	Prohormone	PMCH1	LOC102310003	XP_005921781.1	pro-melanin-concentrating hormone 1
RVDENNQVVEHKDVG	1736.8493	4.4	98.08	869.42465	2	2	Prohormone	PMCH1	LOC102310003	XP_005921781.1	pro-melanin-concentrating hormone 1
RVDENNQVVEHKDVGQDLT	2194.06656	2	123.4	732.35552	3	1	Prohormone	PMCH1	LOC102310003	XP_005921781.1	pro-melanin-concentrating hormone 1
RVDENNQVVEHKDVGQDLTIPIH	2654.346354	2	157.85	664.5865885	4	5	Prohormone	PMCH1	LOC102310003	XP_005921781.1	pro-melanin-concentrating hormone 1
RVDENNQVVEHKDVGQDLTIPIHR	2810.447464	2.2	122.84	937.81582133	3	2	Prohormone	PMCH1	LOC102310003	XP_005921781.1	pro-melanin-concentrating hormone 1
RVVHNGLPLY	1166.661156	4.8	84.57	584.330578	2	2	Prohormone	PMCH1	LOC102310003	XP_005921781.1	pro-melanin-concentrating hormone 1
S(+42.01)LEQDAFTSLL	1264.62325	8.4	28.19	422.54108333	3	1	Prohormone	PMCH1	LOC102310003	XP_005921781.1	pro-melanin-concentrating hormone 1
VVHNGLPL	847.496716	4.7	39.13	424.748358	2	1	Prohormone	PMCH1	LOC102310003	XP_005921781.1	pro-melanin-concentrating hormone 1
VVHNGLPLY	1010.560046	6.7	61.61	506.280023	2	1	Prohormone	PMCH1	LOC102310003	XP_005921781.1	pro-melanin-concentrating hormone 1
WRDLRVVHNGLPLY	1736.952576	7.1	76.7	579.984192	3	1	Prohormone	PMCH1	LOC102310003	XP_005921781.1	pro-melanin-concentrating hormone 1
RVYRPC	792.411528	3	39.62	397.205764	2	1	Prohormone	PMCH1:PMCH2	LOC102310003:LOC102314388	XP_005921781.1:XP_005934290.1	pro-melanin-concentrating hormone 1 ; pro-melanin-concentrating hormone 2
DEDGNPTIIISDARLKGHSVRGLNPAFTRSLPL	3558.89577	7.5	71.09	712.779154	5	1	Prohormone	PMCH2	LOC102314388	XP_005934290.1	pro-melanin-concentrating hormone 2
DEDGNPTIIISDARLKGHSVRGLNPAFTRSLPLLADRSLSHTPAEYSVK	5313.7909	9	76.48	886.63181667	6	1	Prohormone	PMCH2	LOC102314388	XP_005934290.1	pro-melanin-concentrating hormone 2
DKSISEPAVIPPVFRQRRI	2207.25898	5.8	90.17	552.814745	4	1	Prohormone	PMCH2	LOC102314388	XP_005934290.1	pro-melanin-concentrating hormone 2
DTDLDVLRC(-1.01)MIGRVYRPC(-1.01)WEA	2508.17179	11.3	31.27	837.05726333	3	1	Prohormone	PMCH2	LOC102314388	XP_005934290.1	pro-melanin-concentrating hormone 2
DTDLDVLRC(-1.01)MIGRVYRPCWE(-.98)	2437.164676	1.3	39.52	813.38822533	3	1	Prohormone	PMCH2	LOC102314388	XP_005934290.1	pro-melanin-concentrating hormone 2
DTDLDVLRC(-2.02)MIGRVYRPCWEA	2508.17179	11.2	16.31	837.05726333	3	1	Prohormone	PMCH2	LOC102314388	XP_005934290.1	pro-melanin-concentrating hormone 2
DTDLDVLRCMIGRVYRPC(-2.02)WE	2437.134676	11.2	7.81	813.37822533	3	1	Prohormone	PMCH2	LOC102314388	XP_005934290.1	pro-melanin-concentrating hormone 2
HTPAEYSVK	1030.51349	5.7	20.74	516.256745	2	1	Prohormone	PMCH2	LOC102314388	XP_005934290.1	pro-melanin-concentrating hormone 2
LILGDKSISEPAVIPPVFRQRRI	2603.532624	8.9	76.15	651.883156	4	1	Prohormone	PMCH2	LOC102314388	XP_005934290.1	pro-melanin-concentrating hormone 2
MPATNAEDGTTEEDSLGLILGDKSISEPAVIPPVFRQRRI	4322.226732	9.4	80.78	865.4453464	5	1	Prohormone	PMCH2	LOC102314388	XP_005934290.1	pro-melanin-concentrating hormone 2
SLPLLADRSLSHTPAEYSVKID	2411.274742	8.2	69.53	804.75824733	3	1	Prohormone	PMCH2	LOC102314388	XP_005934290.1	pro-melanin-concentrating hormone 2
SLSHTPAEYSVKID	1545.772606	5.4	72.53	516.25753533	3	1	Prohormone	PMCH2	LOC102314388	XP_005934290.1	pro-melanin-concentrating hormone 2
VLRC(-2.02)MIGRVYRPCWE	1877.922116	0.6	6.59	470.480529	4	1	Prohormone	PMCH2	LOC102314388	XP_005934290.1	pro-melanin-concentrating hormone 2
VLRCMIGRVYRPC(-2.02)WEA	1948.95923	6.9	14.46	488.2398075	4	1	Prohormone	PMCH2	LOC102314388	XP_005934290.1	pro-melanin-concentrating hormone 2
FGGFVKGRHGHRRLMSPGRS	2238.186834	3	55.07	448.6373668	5	1	Prohormone	PNOC1	LOC102293602	XP_005913120.1	Prepronociceptin 1
FGGFVKGRHGHRRLMSPGRSYQ	2529.308744	3.6	50.91	506.8617488	5	1	Prohormone	PNOC1	LOC102293602	XP_005913120.1	Prepronociceptin 1
QRVDHVTHGLDA(-.98)	1345.694236	2.6	20.55	337.423559	4	2	Prohormone	PNOC1	LOC102293602	XP_005913120.1	Prepronociceptin 1
AEEGEKAQEMVE	1348.586776	3.3	56.2	675.293388	2	1	Prohormone	POMC1A	LOC102296817	NP_001273262.1	proopiomelanocortin 1a
AEEGEKAQEMVEE	1477.629366	3.3	60.76	739.814683	2	1	Prohormone	POMC1A	LOC102296817	NP_001273262.1	proopiomelanocortin 1a
AETPVIPGNAHLQPAVPSDASSLSS	2444.223454	6.7	15.31	1223.111727	2	1	Prohormone	POMC1A	LOC102296817	NP_001273262.1	proopiomelanocortin 1a
AETPVIPGNAHLQPAVPSDASSLSSQA	2643.319148	7.2	66.77	882.10638267	3	1	Prohormone	POMC1A	LOC102296817	NP_001273262.1	proopiomelanocortin 1a
AHLQPAVPSDASSLSS	1565.773674	5.4	30.34	783.886837	2	1	Prohormone	POMC1A	LOC102296817	NP_001273262.1	proopiomelanocortin 1a
ASSLSS	550.264986	1.8	21.5	551.264986	1	1	Prohormone	POMC1A	LOC102296817	NP_001273262.1	proopiomelanocortin 1a
DERSQRPL	999.514882	3.9	60.58	500.757441	2	3	Prohormone	POMC1A	LOC102296817	NP_001273262.1	proopiomelanocortin 1a
DGSYKM(+15.99)KHFR	1283.608292	3.4	88.44	428.86943067	3	2	Prohormone	POMC1A	LOC102296817	NP_001273262.1	proopiomelanocortin 1a
DGSYKM(+15.99)KHFRWSGPPT	1908.894302	2.7	65.79	955.447151	2	2	Prohormone	POMC1A	LOC102296817	NP_001273262.1	proopiomelanocortin 1a
DGSYKM(+15.99)KHFRWSGPPTS	1995.92633	2.7	77.74	998.963165	2	4	Prohormone	POMC1A	LOC102296817	NP_001273262.1	proopiomelanocortin 1a
DGSYKMKH	964.448772	3.2	83.72	483.224386	2	2	Prohormone	POMC1A	LOC102296817	NP_001273262.1	proopiomelanocortin 1a
DGSYKMKHF	1111.517182	2.9	81.81	556.758591	2	2	Prohormone	POMC1A	LOC102296817	NP_001273262.1	proopiomelanocortin 1a
DGSYKMKHFR	1267.618292	4.2	105.95	423.53943067	3	3	Prohormone	POMC1A	LOC102296817	NP_001273262.1	proopiomelanocortin 1a
DGSYKMKHFRWC(sub S)GPPTS	1995.913402	11.6	24.91	666.30446733	3	1	Prohormone	POMC1A	LOC102296817	NP_001273262.1	proopiomelanocortin 1a
DGSYKMKHFRWSGPP	1791.856622	3	44.26	598.28554067	3	3	Prohormone	POMC1A	LOC102296817	NP_001273262.1	proopiomelanocortin 1a
DGSYKMKHFRWSGPPT	1892.904302	2.6	113.76	947.452151	2	4	Prohormone	POMC1A	LOC102296817	NP_001273262.1	proopiomelanocortin 1a
DGSYKMKHFRWSGPPTS	1979.93633	3.6	108.1	990.968165	2	5	Prohormone	POMC1A	LOC102296817	NP_001273262.1	proopiomelanocortin 1a
DGSYKMKHFRWSGPPTSKR	2264.1324	3	97.97	567.0331	4	2	Prohormone	POMC1A	LOC102296817	NP_001273262.1	proopiomelanocortin 1a
DGSYKMKHFRWSGPPTSKRYGGFMKSWDERSQRPLLTLFKNVINKEGQQQ	5943.005286	9.3	54.48	743.87566075	8	1	Prohormone	POMC1A	LOC102296817	NP_001273262.1	proopiomelanocortin 1a
E(-18.01)HFRWGKPV(-.98)	1135.613632	3.6	28.34	379.53787733	3	1	Prohormone	POMC1A	LOC102296817	NP_001273262.1	proopiomelanocortin 1a
EEGEKAQEMVE	1277.549662	2.2	53.95	639.774831	2	1	Prohormone	POMC1A	LOC102296817	NP_001273262.1	proopiomelanocortin 1a
EEGEKAQEMVEE	1406.592252	0.5	67.67	704.296126	2	1	Prohormone	POMC1A	LOC102296817	NP_001273262.1	proopiomelanocortin 1a
EGEKAQEMVEE	1277.549662	3.3	65.94	639.774831	2	1	Prohormone	POMC1A	LOC102296817	NP_001273262.1	proopiomelanocortin 1a
EHFRWG	830.387494	2.9	30	416.193747	2	1	Prohormone	POMC1A	LOC102296817	NP_001273262.1	proopiomelanocortin 1a
EHFRWGKPV(-.98)	1153.623632	2.5	81.8	577.811816	2	4	Prohormone	POMC1A	LOC102296817	NP_001273262.1	proopiomelanocortin 1a
ELTNQLL	829.45966	9.2	23.85	830.45966	1	1	Prohormone	POMC1A	LOC102296817	NP_001273262.1	proopiomelanocortin 1a
ELTNQLLAEEGEK	1472.740968	5.5	68.3	737.370484	2	1	Prohormone	POMC1A	LOC102296817	NP_001273262.1	proopiomelanocortin 1a
ELTNQLLAEEGEKA	1543.778082	6.2	56.05	772.889041	2	1	Prohormone	POMC1A	LOC102296817	NP_001273262.1	proopiomelanocortin 1a
ELTNQLLAEEGEKAQ	1671.836662	5.9	50.33	836.918331	2	1	Prohormone	POMC1A	LOC102296817	NP_001273262.1	proopiomelanocortin 1a
ELTNQLLAEEGEKAQE	1800.879252	5.5	26.42	901.439626	2	1	Prohormone	POMC1A	LOC102296817	NP_001273262.1	proopiomelanocortin 1a
ELTNQLLAEEGEKAQEM	1931.919732	8.6	71.14	644.973244	3	2	Prohormone	POMC1A	LOC102296817	NP_001273262.1	proopiomelanocortin 1a
ELTNQLLAEEGEKAQEMVEE	2289.073326	11.5	34.93	764.024442	3	2	Prohormone	POMC1A	LOC102296817	NP_001273262.1	proopiomelanocortin 1a
ELTNQLLAEEGEKAQEMVEEAEEEQQL	3116.43943	11.6	46.18	1039.8131433	3	1	Prohormone	POMC1A	LOC102296817	NP_001273262.1	proopiomelanocortin 1a
ELTNQLLAEEGEKAQEMVEEAEEEQQLLNG	3400.587884	14	41.42	1134.5292947	3	1	Prohormone	POMC1A	LOC102296817	NP_001273262.1	proopiomelanocortin 1a
ERSQRPL	884.487942	3.1	66.34	443.243971	2	2	Prohormone	POMC1A	LOC102296817	NP_001273262.1	proopiomelanocortin 1a
ERSQRPLL	997.572002	2.8	40.85	499.786001	2	2	Prohormone	POMC1A	LOC102296817	NP_001273262.1	proopiomelanocortin 1a
ERSQRPLLT	1098.619682	4	63.49	550.309841	2	1	Prohormone	POMC1A	LOC102296817	NP_001273262.1	proopiomelanocortin 1a
ERSQRPLLTLFKNVINKEGQQQ	2625.4402	7.9	97.83	657.36005	4	2	Prohormone	POMC1A	LOC102296817	NP_001273262.1	proopiomelanocortin 1a
F(+42.01)RWGKPV(-.98)	929.532132	4	55.7	465.766066	2	1	Prohormone	POMC1A	LOC102296817	NP_001273262.1	proopiomelanocortin 1a
FKNVINKE	990.554954	2.4	22.2	331.18498467	3	1	Prohormone	POMC1A	LOC102296817	NP_001273262.1	proopiomelanocortin 1a
FKNVINKEGQ	1175.634998	3.7	26.1	588.817499	2	2	Prohormone	POMC1A	LOC102296817	NP_001273262.1	proopiomelanocortin 1a
FKNVINKEGQQ	1303.693578	2.9	24.92	435.564526	3	1	Prohormone	POMC1A	LOC102296817	NP_001273262.1	proopiomelanocortin 1a
FKNVINKEGQQQ	1431.752158	2.5	52.89	716.876079	2	2	Prohormone	POMC1A	LOC102296817	NP_001273262.1	proopiomelanocortin 1a
FRWGKPV(-.98)	887.522132	1.5	33.63	444.761066	2	2	Prohormone	POMC1A	LOC102296817	NP_001273262.1	proopiomelanocortin 1a
FRWSGPPT	946.47123	5.8	53.8	474.235615	2	1	Prohormone	POMC1A	LOC102296817	NP_001273262.1	proopiomelanocortin 1a
FRWSGPPTS	1033.503258	5.2	22.03	517.751629	2	1	Prohormone	POMC1A	LOC102296817	NP_001273262.1	proopiomelanocortin 1a
GFM(+15.99)KSWDERSQRPL	1751.841534	1.9	63.63	438.9603835	4	1	Prohormone	POMC1A	LOC102296817	NP_001273262.1	proopiomelanocortin 1a
GFMKSWD	869.379292	6.6	36.76	435.689646	2	1	Prohormone	POMC1A	LOC102296817	NP_001273262.1	proopiomelanocortin 1a
GFMKSWDE	998.421882	5.6	37.8	500.210941	2	1	Prohormone	POMC1A	LOC102296817	NP_001273262.1	proopiomelanocortin 1a
GFMKSWDERSQRP	1622.767474	2.3	72.89	541.92249133	3	2	Prohormone	POMC1A	LOC102296817	NP_001273262.1	proopiomelanocortin 1a
GFMKSWDERSQRPL	1735.851534	4.8	75.75	579.617178	3	3	Prohormone	POMC1A	LOC102296817	NP_001273262.1	proopiomelanocortin 1a
GFMKSWDERSQRPLL	1848.935594	5.7	94.84	617.31186467	3	3	Prohormone	POMC1A	LOC102296817	NP_001273262.1	proopiomelanocortin 1a
GFMKSWDERSQRPLLT	1949.983274	4.3	84.24	975.991637	2	3	Prohormone	POMC1A	LOC102296817	NP_001273262.1	proopiomelanocortin 1a
GFMKSWDERSQRPLLTLFKNVINKEGQQQ	3476.803792	8.7	113.41	1159.9345973	3	2	Prohormone	POMC1A	LOC102296817	NP_001273262.1	proopiomelanocortin 1a
GPPTS	457.2224	2.2	22.93	458.2224	1	2	Prohormone	POMC1A	LOC102296817	NP_001273262.1	proopiomelanocortin 1a
GSYKMKHFR	1152.591352	4.4	38.38	385.19711733	3	1	Prohormone	POMC1A	LOC102296817	NP_001273262.1	proopiomelanocortin 1a
HFRWG	701.344904	2.7	41.06	351.672452	2	1	Prohormone	POMC1A	LOC102296817	NP_001273262.1	proopiomelanocortin 1a
HFRWGKPV(-.98)	1024.581042	3.2	69.78	513.290521	2	2	Prohormone	POMC1A	LOC102296817	NP_001273262.1	proopiomelanocortin 1a
HFRWSGPPTS	1170.562168	2	52.15	586.281084	2	1	Prohormone	POMC1A	LOC102296817	NP_001273262.1	proopiomelanocortin 1a
IPGNAHLQ(-.98)	847.475582	17.3	29.38	424.737791	2	1	Prohormone	POMC1A	LOC102296817	NP_001273262.1	proopiomelanocortin 1a
KNVINKEGQQQ	1284.683748	3.7	68.75	429.227916	3	2	Prohormone	POMC1A	LOC102296817	NP_001273262.1	proopiomelanocortin 1a
KPVGRKRRPVKVYTSN	1884.122112	2.7	49.64	472.030528	4	1	Prohormone	POMC1A	LOC102296817	NP_001273262.1	proopiomelanocortin 1a
KSWDERSQRPL	1400.72118	3.6	91.92	701.36059	2	3	Prohormone	POMC1A	LOC102296817	NP_001273262.1	proopiomelanocortin 1a
KSWDERSQRPLL	1513.80524	3.7	60.97	505.60174667	3	1	Prohormone	POMC1A	LOC102296817	NP_001273262.1	proopiomelanocortin 1a
KSWDERSQRPLLT	1614.85292	1.6	90.39	808.42646	2	2	Prohormone	POMC1A	LOC102296817	NP_001273262.1	proopiomelanocortin 1a
KSWDERSQRPLLTLFKNVINKEGQQQ	3141.673438	9.7	111.55	786.4183595	4	2	Prohormone	POMC1A	LOC102296817	NP_001273262.1	proopiomelanocortin 1a
LAEEGEKAQEMVE	1461.670836	1.9	21.15	731.835418	2	1	Prohormone	POMC1A	LOC102296817	NP_001273262.1	proopiomelanocortin 1a
LAEEGEKAQEMVEE	1590.713426	2.2	55.22	796.356713	2	1	Prohormone	POMC1A	LOC102296817	NP_001273262.1	proopiomelanocortin 1a
LFKNVINKEGQQQ	1544.836218	4	69.26	515.945406	3	2	Prohormone	POMC1A	LOC102296817	NP_001273262.1	proopiomelanocortin 1a
LLNGVQE	771.417798	5	30.11	772.417798	1	1	Prohormone	POMC1A	LOC102296817	NP_001273262.1	proopiomelanocortin 1a
M(+15.99)EHFRWGKPV(-.98)	1300.654112	1.5	34.36	651.327056	2	1	Prohormone	POMC1A	LOC102296817	NP_001273262.1	proopiomelanocortin 1a
M(+15.99)KHFR	733.36957	4	20.77	367.684785	2	1	Prohormone	POMC1A	LOC102296817	NP_001273262.1	proopiomelanocortin 1a
M(+15.99)KHFRWSGPPTS	1445.687608	1.4	30.19	482.89586933	3	1	Prohormone	POMC1A	LOC102296817	NP_001273262.1	proopiomelanocortin 1a
MEHFR	718.3272	3.4	55.5	360.1636	2	1	Prohormone	POMC1A	LOC102296817	NP_001273262.1	proopiomelanocortin 1a
MEHFRWG	961.427974	2.6	28.23	481.713987	2	1	Prohormone	POMC1A	LOC102296817	NP_001273262.1	proopiomelanocortin 1a
MEHFRWGKPV(-.98)	1284.664112	2.2	94.47	643.332056	2	3	Prohormone	POMC1A	LOC102296817	NP_001273262.1	proopiomelanocortin 1a
MEHFRWGKPVGRKRRPVKVYT	2626.459428	2.3	26.87	526.2918856	5	1	Prohormone	POMC1A	LOC102296817	NP_001273262.1	proopiomelanocortin 1a
MKHFRWSGPPT	1342.66558	1.4	69.86	672.33279	2	2	Prohormone	POMC1A	LOC102296817	NP_001273262.1	proopiomelanocortin 1a
MKHFRWSGPPTS	1429.697608	2.5	90.52	715.848804	2	2	Prohormone	POMC1A	LOC102296817	NP_001273262.1	proopiomelanocortin 1a
MKSWDERSQRPL	1531.76166	2	85.4	766.88083	2	2	Prohormone	POMC1A	LOC102296817	NP_001273262.1	proopiomelanocortin 1a
N(+42.01)VINKEGQQQ	1198.598788	2.6	25.18	1199.598788	1	1	Prohormone	POMC1A	LOC102296817	NP_001273262.1	proopiomelanocortin 1a
NGVQE	545.249678	1.8	42.03	546.249678	1	2	Prohormone	POMC1A	LOC102296817	NP_001273262.1	proopiomelanocortin 1a
NVINKEG	772.413048	2.9	21.95	773.413048	1	1	Prohormone	POMC1A	LOC102296817	NP_001273262.1	proopiomelanocortin 1a
NVINKEGQQQ	1156.588788	2.7	65.3	579.294394	2	2	Prohormone	POMC1A	LOC102296817	NP_001273262.1	proopiomelanocortin 1a
PVIPGNAHLQPAVPSDASSLSS	2143.09607	7.5	20.01	1072.548035	2	1	Prohormone	POMC1A	LOC102296817	NP_001273262.1	proopiomelanocortin 1a
PVIPGNAHLQPAVPSDASSLSSQA	2342.191764	5.2	24.02	781.730588	3	1	Prohormone	POMC1A	LOC102296817	NP_001273262.1	proopiomelanocortin 1a
QLLNGVQE	899.476378	4.9	24.38	900.476378	1	1	Prohormone	POMC1A	LOC102296817	NP_001273262.1	proopiomelanocortin 1a
RKRRPVKVYT	1301.809552	2.5	45.83	434.93651733	3	2	Prohormone	POMC1A	LOC102296817	NP_001273262.1	proopiomelanocortin 1a
RKRRPVKVYTSN	1502.88451	2.3	65.94	376.7211275	4	1	Prohormone	POMC1A	LOC102296817	NP_001273262.1	proopiomelanocortin 1a
RPVKVY	760.464692	3.4	69.75	381.232346	2	1	Prohormone	POMC1A	LOC102296817	NP_001273262.1	proopiomelanocortin 1a
RPVKVYT	861.512372	3.7	54.12	431.756186	2	2	Prohormone	POMC1A	LOC102296817	NP_001273262.1	proopiomelanocortin 1a
RPVKVYTSN	1062.58733	2.7	71.9	532.293665	2	2	Prohormone	POMC1A	LOC102296817	NP_001273262.1	proopiomelanocortin 1a
RPVKVYTSNGVA	1289.714322	4.4	78.21	645.857161	2	1	Prohormone	POMC1A	LOC102296817	NP_001273262.1	proopiomelanocortin 1a
RPVKVYTSNGVAE	1418.756912	2.1	83.81	710.378456	2	2	Prohormone	POMC1A	LOC102296817	NP_001273262.1	proopiomelanocortin 1a
RPVKVYTSNGVAEE	1547.799502	2.6	86.72	774.899751	2	2	Prohormone	POMC1A	LOC102296817	NP_001273262.1	proopiomelanocortin 1a
RPVKVYTSNGVAEESA	1705.868644	4	22.56	569.62288133	3	1	Prohormone	POMC1A	LOC102296817	NP_001273262.1	proopiomelanocortin 1a
RPVKVYTSNGVAEESAE	1834.911234	1.6	80.57	612.637078	3	1	Prohormone	POMC1A	LOC102296817	NP_001273262.1	proopiomelanocortin 1a
RPVKVYTSNGVAEESAEVFP	2178.100822	6.1	99.12	1090.050411	2	2	Prohormone	POMC1A	LOC102296817	NP_001273262.1	proopiomelanocortin 1a
RPVKVYTSNGVAEESAEVFPE	2307.143412	6.1	111.78	1154.571706	2	3	Prohormone	POMC1A	LOC102296817	NP_001273262.1	proopiomelanocortin 1a
RPVKVYTSNGVAEESAEVFPEE	2436.186002	6.3	122.02	1219.093001	2	3	Prohormone	POMC1A	LOC102296817	NP_001273262.1	proopiomelanocortin 1a
RPVKVYTSNGVAEESAEVFPEEM	2567.226482	5.1	115.66	856.74216067	3	1	Prohormone	POMC1A	LOC102296817	NP_001273262.1	proopiomelanocortin 1a
RPVKVYTSNGVAEESAEY(sub V)Y(sub F)P	2258.090658	-4.5	52.23	1130.045329	2	1	Prohormone	POMC1A	LOC102296817	NP_001273262.1	proopiomelanocortin 1a
RSQRPL	755.445352	3.6	33.21	378.722676	2	1	Prohormone	POMC1A	LOC102296817	NP_001273262.1	proopiomelanocortin 1a
RWGKPV(-.98)	740.453722	3.3	42.99	371.226861	2	1	Prohormone	POMC1A	LOC102296817	NP_001273262.1	proopiomelanocortin 1a
S(+42.01)MEHFRWGKPV(-.98)	1413.70614	5.5	39.94	472.23538	3	1	Prohormone	POMC1A	LOC102296817	NP_001273262.1	proopiomelanocortin 1a
S(+42.01)YSM(+15.99)EHFRWGKPV(-.98)	1679.791498	5.6	36.41	560.93049933	3	3	Prohormone	POMC1A	LOC102296817	NP_001273262.1	proopiomelanocortin 1a
S(+42.01)YSMEHFR	1097.464586	5.8	43.36	549.732293	2	1	Prohormone	POMC1A	LOC102296817	NP_001273262.1	proopiomelanocortin 1a
S(+42.01)YSMEHFRWGKPV(-.98)	1663.801498	5.5	101.89	832.900749	2	2	Prohormone	POMC1A	LOC102296817	NP_001273262.1	proopiomelanocortin 1a
SM(+15.99)EHFRWGKPV(-.98)	1387.68614	1.2	37.07	463.56204667	3	2	Prohormone	POMC1A	LOC102296817	NP_001273262.1	proopiomelanocortin 1a
SMEHFR	805.359228	3.6	60.89	403.679614	2	1	Prohormone	POMC1A	LOC102296817	NP_001273262.1	proopiomelanocortin 1a
SMEHFRWG	1048.460002	14.8	46.82	525.230001	2	1	Prohormone	POMC1A	LOC102296817	NP_001273262.1	proopiomelanocortin 1a
SMEHFRWGKPV(-.98)	1371.69614	2.2	100.81	686.84807	2	2	Prohormone	POMC1A	LOC102296817	NP_001273262.1	proopiomelanocortin 1a
SMEHFRWGKPVGRKRRPVKVYT	2713.491456	2.4	44.73	453.248576	6	1	Prohormone	POMC1A	LOC102296817	NP_001273262.1	proopiomelanocortin 1a
SQRPL	599.344242	3.2	37.33	300.672121	2	1	Prohormone	POMC1A	LOC102296817	NP_001273262.1	proopiomelanocortin 1a
SQRPLL	712.428302	1.9	41.04	713.428302	1	2	Prohormone	POMC1A	LOC102296817	NP_001273262.1	proopiomelanocortin 1a
SQRPLLT	813.475982	2.7	65.44	407.737991	2	2	Prohormone	POMC1A	LOC102296817	NP_001273262.1	proopiomelanocortin 1a
SQRPLLTLFKNVINKEGQQQ	2340.2965	9.8	112.71	781.09883333	3	2	Prohormone	POMC1A	LOC102296817	NP_001273262.1	proopiomelanocortin 1a
SWDERSQRP	1159.54216	3.2	61.38	387.51405333	3	2	Prohormone	POMC1A	LOC102296817	NP_001273262.1	proopiomelanocortin 1a
SWDERSQRPL	1272.62622	1.6	81.79	637.31311	2	2	Prohormone	POMC1A	LOC102296817	NP_001273262.1	proopiomelanocortin 1a
SWDERSQRPLLTLFKNVINKEGQQQ	3013.578478	10.9	99.35	754.3946195	4	2	Prohormone	POMC1A	LOC102296817	NP_001273262.1	proopiomelanocortin 1a
SYKM(+15.99)KHF	955.458778	3.4	52.79	319.48625933	3	1	Prohormone	POMC1A	LOC102296817	NP_001273262.1	proopiomelanocortin 1a
SYKMKHF	939.468778	3.1	66.91	314.15625933	3	1	Prohormone	POMC1A	LOC102296817	NP_001273262.1	proopiomelanocortin 1a
SYKMKHFRWSGPPTS	1807.887926	2.2	65.44	603.62930867	3	2	Prohormone	POMC1A	LOC102296817	NP_001273262.1	proopiomelanocortin 1a
SYSM(+15.99)EHFRWGKPV(-.98)	1637.781498	1.4	44.78	819.890749	2	5	Prohormone	POMC1A	LOC102296817	NP_001273262.1	proopiomelanocortin 1a
SYSMEHFRWGKPV(-.98)	1621.791498	3.4	107.82	811.895749	2	4	Prohormone	POMC1A	LOC102296817	NP_001273262.1	proopiomelanocortin 1a
SYSMEHFRWGKPVG	1679.792962	6.1	48.18	420.9482405	4	1	Prohormone	POMC1A	LOC102296817	NP_001273262.1	proopiomelanocortin 1a
SYSMEHFRWGKPVGR	1835.894072	3.2	74.04	459.973518	4	1	Prohormone	POMC1A	LOC102296817	NP_001273262.1	proopiomelanocortin 1a
SYSMEHFRWGKPVGRKRRPVK	2600.40739	2.8	62.61	521.081478	5	2	Prohormone	POMC1A	LOC102296817	NP_001273262.1	proopiomelanocortin 1a
SYSMEHFRWGKPVGRKRRPVKVYT	2963.586814	2.3	71.43	741.8967035	4	4	Prohormone	POMC1A	LOC102296817	NP_001273262.1	proopiomelanocortin 1a
SYSMEHFRWGKPVGRKRRPVKVYTSN	3164.661772	2.4	78.67	633.9323544	5	2	Prohormone	POMC1A	LOC102296817	NP_001273262.1	proopiomelanocortin 1a
SYSMEHFRWGKPVH(sub G)RKRRPVKVYTSNGVAEESAEVFPEE	4618.29789	-12.8	39.96	924.659578	5	1	Prohormone	POMC1A	LOC102296817	NP_001273262.1	proopiomelanocortin 1a
TLFKNVINKEGQQQ	1645.883898	2.7	84.44	549.627966	3	2	Prohormone	POMC1A	LOC102296817	NP_001273262.1	proopiomelanocortin 1a
TNQLLAEEGEKAQEMVEE	2046.946676	8.3	23.57	1024.473338	2	1	Prohormone	POMC1A	LOC102296817	NP_001273262.1	proopiomelanocortin 1a
VGRKRRPVKV	1193.78842	1.4	11.44	398.92947333	3	1	Prohormone	POMC1A	LOC102296817	NP_001273262.1	proopiomelanocortin 1a
VINKEGQQQ	1042.545858	2.7	29.97	522.272929	2	1	Prohormone	POMC1A	LOC102296817	NP_001273262.1	proopiomelanocortin 1a
WDERSQRP	1072.510132	4.6	43.78	358.50337733	3	1	Prohormone	POMC1A	LOC102296817	NP_001273262.1	proopiomelanocortin 1a
WGKPVGRKRRP	1335.80513	3.9	35.31	334.9512825	4	1	Prohormone	POMC1A	LOC102296817	NP_001273262.1	proopiomelanocortin 1a
WSGPPTS	730.333738	2	28.33	731.333738	1	1	Prohormone	POMC1A	LOC102296817	NP_001273262.1	proopiomelanocortin 1a
Y(+42.01)GGFM(+15.99)KSWDERSQRPL	2013.936328	3.7	91.47	672.31210933	3	2	Prohormone	POMC1A	LOC102296817	NP_001273262.1	proopiomelanocortin 1a
Y(+42.01)GGFM(+15.99)KSWDERSQRPLLTLFKNVINKEGQQQ	3754.888586	9.2	72.21	751.9777172	5	1	Prohormone	POMC1A	LOC102296817	NP_001273262.1	proopiomelanocortin 1a
Y(+42.01)GGFMK	743.335808	7.3	52.63	744.335808	1	1	Prohormone	POMC1A	LOC102296817	NP_001273262.1	proopiomelanocortin 1a
Y(+42.01)GGFMKSWDERSQRP	1884.862268	8.6	108.71	629.28742267	3	1	Prohormone	POMC1A	LOC102296817	NP_001273262.1	proopiomelanocortin 1a
Y(+42.01)GGFMKSWDERSQRPL	1997.946328	10.8	98.75	666.98210933	3	2	Prohormone	POMC1A	LOC102296817	NP_001273262.1	proopiomelanocortin 1a
Y(+42.01)GGFMKSWDERSQRPLL	2111.030388	9.2	86.37	704.676796	3	2	Prohormone	POMC1A	LOC102296817	NP_001273262.1	proopiomelanocortin 1a
Y(+42.01)GGFMKSWDERSQRPLLT	2212.078068	10.9	99.36	738.359356	3	1	Prohormone	POMC1A	LOC102296817	NP_001273262.1	proopiomelanocortin 1a
Y(+42.01)GGFMKSWDERSQRPLLTL	2325.162128	12.4	101.45	776.05404267	3	1	Prohormone	POMC1A	LOC102296817	NP_001273262.1	proopiomelanocortin 1a
Y(+42.01)GGFMKSWDERSQRPLLTLFK	2600.325498	10.5	91.58	651.0813745	4	1	Prohormone	POMC1A	LOC102296817	NP_001273262.1	proopiomelanocortin 1a
Y(+42.01)GGFMKSWDERSQRPLLTLFKNVINKEGQQQ	3738.898586	11.4	114.27	935.7246465	4	3	Prohormone	POMC1A	LOC102296817	NP_001273262.1	proopiomelanocortin 1a
Y(+42.01)SMEHFRWGKPV(-.98)	1576.76947	5.7	56.41	526.58982333	3	1	Prohormone	POMC1A	LOC102296817	NP_001273262.1	proopiomelanocortin 1a
YGGFM	573.230848	6.7	46.51	574.230848	1	1	Prohormone	POMC1A	LOC102296817	NP_001273262.1	proopiomelanocortin 1a
YGGFM(+15.99)K	717.315808	4	45.98	359.657904	2	1	Prohormone	POMC1A	LOC102296817	NP_001273262.1	proopiomelanocortin 1a
YGGFM(+15.99)K(+42.01)SWDERSQRPLLTLFKNVINKEGQQQ	3754.888586	9.3	21.64	751.9777172	5	1	Prohormone	POMC1A	LOC102296817	NP_001273262.1	proopiomelanocortin 1a
YGGFM(+15.99)KSWDERSQRPL	1971.926328	5.2	62.96	658.308776	3	2	Prohormone	POMC1A	LOC102296817	NP_001273262.1	proopiomelanocortin 1a
YGGFMK	701.325808	2.7	55.13	702.325808	1	2	Prohormone	POMC1A	LOC102296817	NP_001273262.1	proopiomelanocortin 1a
YGGFMK(+42.01)SWDERSQRPLLTLFK	2600.325498	10.5	14.22	651.0813745	4	1	Prohormone	POMC1A	LOC102296817	NP_001273262.1	proopiomelanocortin 1a
YGGFMK(+42.01)SWDERSQRPLLTLFKNVINKEGQQQ	3738.898586	13.9	39.1	1247.2995287	3	3	Prohormone	POMC1A	LOC102296817	NP_001273262.1	proopiomelanocortin 1a
YGGFMKS	788.357836	3.3	32.68	395.178918	2	1	Prohormone	POMC1A	LOC102296817	NP_001273262.1	proopiomelanocortin 1a
YGGFMKSWD	1089.464086	9.4	27.93	545.732043	2	1	Prohormone	POMC1A	LOC102296817	NP_001273262.1	proopiomelanocortin 1a
YGGFMKSWDERSQRP	1842.852268	3	88.27	615.28408933	3	1	Prohormone	POMC1A	LOC102296817	NP_001273262.1	proopiomelanocortin 1a
YGGFMKSWDERSQRPL	1955.936328	6.7	96	652.978776	3	3	Prohormone	POMC1A	LOC102296817	NP_001273262.1	proopiomelanocortin 1a
YGGFMKSWDERSQRPLL	2069.020388	8.3	110.36	690.67346267	3	2	Prohormone	POMC1A	LOC102296817	NP_001273262.1	proopiomelanocortin 1a
YGGFMKSWDERSQRPLLT	2170.068068	6.5	103.16	724.35602267	3	3	Prohormone	POMC1A	LOC102296817	NP_001273262.1	proopiomelanocortin 1a
YGGFMKSWDERSQRPLLTLFK	2558.315498	10.1	103.61	640.5788745	4	1	Prohormone	POMC1A	LOC102296817	NP_001273262.1	proopiomelanocortin 1a
YGGFMKSWDERSQRPLLTLFKNVINKEGQQQ	3696.888586	10.8	122.63	925.2221465	4	3	Prohormone	POMC1A	LOC102296817	NP_001273262.1	proopiomelanocortin 1a
YKMKHFRWSGPPTS	1720.855898	2.3	83.33	574.61863267	3	1	Prohormone	POMC1A	LOC102296817	NP_001273262.1	proopiomelanocortin 1a
YSMEHFRWGKPV(-.98)	1534.75947	4.5	51.13	512.58649	3	1	Prohormone	POMC1A	LOC102296817	NP_001273262.1	proopiomelanocortin 1a
QERREWLQMRLR(-.98)	1698.93039	-0.6	29.16	567.31013	3	1	Prohormone	PTH1B	none	GNOMON|36667247.p	Parathyroid hormone 1b
SDASP	475.196574	2.5	23.6	476.196574	1	1	Prohormone	PYY2	LOC102304791	XP_005932858.1	Peptide YY1 (PY)
AGGEEW(-.98)	646.280232	8	24.34	647.280232	1	1	Prohormone	SCG2A	LOC102306907	XP_005948590.1	secretogranin Iia
ALSDQEESEREE	1420.60051	2.9	75.08	711.300255	2	1	Prohormone	SCG2A	LOC102306907	XP_005948590.1	secretogranin Iia
ASLPRHYRL	1111.630186	2.5	37	371.54339533	3	1	Prohormone	SCG2A	LOC102306907	XP_005948590.1	secretogranin Iia
ASLPRHYRLR	1267.731296	3.5	53.67	423.57709867	3	2	Prohormone	SCG2A	LOC102306907	XP_005948590.1	secretogranin Iia
ASQNQEEADDDTKL	1562.674746	0.8	64.45	782.337373	2	1	Prohormone	SCG2A	LOC102306907	XP_005948590.1	secretogranin Iia
GQVDNEKRPL	1154.609512	4	64.96	578.304756	2	2	Prohormone	SCG2A	LOC102306907	XP_005948590.1	secretogranin Iia
GQVDNEKRPLV	1253.677926	2.8	74.17	627.838963	2	2	Prohormone	SCG2A	LOC102306907	XP_005948590.1	secretogranin Iia
GRMPTIG	730.384722	2.9	27.92	366.192361	2	1	Prohormone	SCG2A	LOC102306907	XP_005948590.1	secretogranin Iia
KIRYF	725.42757	3.1	23.94	363.713785	2	2	Prohormone	SCG2A	LOC102306907	XP_005948590.1	secretogranin Iia
QVDNEKRPLV	1196.656462	3.6	67.9	399.88548733	3	1	Prohormone	SCG2A	LOC102306907	XP_005948590.1	secretogranin Iia
RSIFD	636.328248	2.8	22.93	637.328248	1	1	Prohormone	SCG2A	LOC102306907	XP_005948590.1	secretogranin Iia
YLGQVDNEKRP	1317.672842	2.7	83.29	659.836421	2	2	Prohormone	SCG2A	LOC102306907	XP_005948590.1	secretogranin Iia
YLGQVDNEKRPLV	1529.825316	5.1	87.15	765.912658	2	2	Prohormone	SCG2A	LOC102306907	XP_005948590.1	secretogranin Iia
AQYPKPAYRNNKASQ	1734.885308	1.8	42.52	434.721327	4	1	Prohormone	SCG2B	LOC102295815	XP_005938347.1	secretogranin Iib
ASLRAHRLR	1078.652316	3.4	27.34	360.550772	3	1	Prohormone	SCG2B	LOC102295815	XP_005938347.1	secretogranin Iib
ASLRAHRLRGSES	1438.780426	4.4	41.52	480.59347533	3	1	Prohormone	SCG2B	LOC102295815	XP_005938347.1	secretogranin Iib
ASLRAHRLRGSESESRNVH	2161.126408	-0.6	47.9	433.2252816	5	1	Prohormone	SCG2B	LOC102295815	XP_005938347.1	secretogranin Iib
ASLRAHRLRGSESESRNVHQVPNADMLK	3157.63265	2.2	70.49	632.52653	5	2	Prohormone	SCG2B	LOC102295815	XP_005938347.1	secretogranin Iib
DKLTSPKTT	989.544452	2.8	59.29	495.772226	2	1	Prohormone	SCG2B	LOC102295815	XP_005938347.1	secretogranin Iib
DKLTSPKTTH	1126.603362	2.5	74.81	376.534454	3	1	Prohormone	SCG2B	LOC102295815	XP_005938347.1	secretogranin Iib
EEAGQSATGSFEKA	1410.631426	2.8	61.7	706.315713	2	1	Prohormone	SCG2B	LOC102295815	XP_005938347.1	secretogranin Iib
FDQMDSDNSPKE	1411.56129	2.1	62.09	706.780645	2	1	Prohormone	SCG2B	LOC102295815	XP_005938347.1	secretogranin Iib
KLTSPKTTH	1011.576422	2.4	68.62	338.19214067	3	1	Prohormone	SCG2B	LOC102295815	XP_005938347.1	secretogranin Iib
LKVLEKTEEEEQ	1473.761364	2.4	20.83	737.880682	2	1	Prohormone	SCG2B	LOC102295815	XP_005938347.1	secretogranin Iib
Q(-17.03)YPKPAYRNNK	1360.690472	9.6	39.67	341.172618	4	1	Prohormone	SCG2B	LOC102295815	XP_005938347.1	secretogranin Iib
AQGPKSKETTEVPANKKDD	2042.033132	3.1	72.33	511.508283	4	1	Prohormone	SCG3	LOC102313744	XP_005949052.1	Secretogranin III
IRKNIEWLKKHNKEEGKDD	2379.270984	4.9	130.24	476.8541968	5	1	Prohormone	SCG3	LOC102313744	XP_005949052.1	Secretogranin III
ITKNAKNNEIED	1387.699444	4.3	58.19	463.56648133	3	2	Prohormone	SCG3	LOC102313744	XP_005949052.1	Secretogranin III
KAEAAK(+42.01)M(-.98)	788.430032	-5.8	23.51	395.215016	2	1	Prohormone	SCG3	LOC102313744	XP_005949052.1	Secretogranin III
KAEAAKM(+15.99)KK(+42.01)EYENLKDSTKE(-.98)	2397.22461	-1.8	20.59	400.537435	6	1	Prohormone	SCG3	LOC102313744	XP_005949052.1	Secretogranin III
KMKKEYEN	1068.5325	-18	20.51	535.26625	2	1	Prohormone	SCG3	LOC102313744	XP_005949052.1	Secretogranin III
KSLAQGPKSKETT	1373.756568	3.3	69.5	458.918856	3	1	Prohormone	SCG3	LOC102313744	XP_005949052.1	Secretogranin III
LDAM(+15.99)IAM(+15.99)Q(-.98)	922.424528	0.4	21.27	923.424528	1	1	Prohormone	SCG3	LOC102313744	XP_005949052.1	Secretogranin III
LKKHNKEEGKDDYD	1717.832234	1.7	27.23	573.61074467	3	2	Prohormone	SCG3	LOC102313744	XP_005949052.1	Secretogranin III
QIDGTPLTADAIV(-.98)	1311.71257	3.4	8.44	438.23752333	3	1	Prohormone	SCG3	LOC102313744	XP_005949052.1	Secretogranin III
QYIPDESDSTKS	1368.609628	1.5	46.8	685.304814	2	1	Prohormone	SCG3	LOC102313744	XP_005949052.1	Secretogranin III
SLAQGPKSKETTEVPANKKDDQYIPDESDSTKS	3592.743148	1.1	74.18	719.5486296	5	1	Prohormone	SCG3	LOC102313744	XP_005949052.1	Secretogranin III
VPANK	527.311882	-16.7	22.07	528.311882	1	1	Prohormone	SCG3	LOC102313744	XP_005949052.1	Secretogranin III
WLKKHD(sub N)KE	1082.59239	1.7	31.33	361.86413	3	1	Prohormone	SCG3	LOC102313744	XP_005949052.1	Secretogranin III
WLKKHNKE	1081.60838	3	56.78	361.53612667	3	2	Prohormone	SCG3	LOC102313744	XP_005949052.1	Secretogranin III
WLKKHNKEE	1210.65097	3.7	66.46	404.55032333	3	1	Prohormone	SCG3	LOC102313744	XP_005949052.1	Secretogranin III
WLKKHNKEE(-.98)	1209.67097	2.7	34.67	404.22365667	3	1	Prohormone	SCG3	LOC102313744	XP_005949052.1	Secretogranin III
WLKKHNKEEG	1267.672434	2.4	76.95	423.557478	3	2	Prohormone	SCG3	LOC102313744	XP_005949052.1	Secretogranin III
WLKKHNKEEGK	1395.767394	1.7	73.14	349.9418485	4	1	Prohormone	SCG3	LOC102313744	XP_005949052.1	Secretogranin III
WLKKHNKEEGKD	1510.794334	1.9	97.61	504.59811133	3	2	Prohormone	SCG3	LOC102313744	XP_005949052.1	Secretogranin III
WLKKHNKEEGKDD	1625.821274	2.6	105.15	542.94042467	3	3	Prohormone	SCG3	LOC102313744	XP_005949052.1	Secretogranin III
WLKKHNKEEGKDDYD	1903.911544	3.5	98.71	476.977886	4	1	Prohormone	SCG3	LOC102313744	XP_005949052.1	Secretogranin III
YIPDESDSTKS	1240.551048	3.2	29.19	621.275524	2	1	Prohormone	SCG3	LOC102313744	XP_005949052.1	Secretogranin III
GIARPRVEYPAHQATNIV(-.98)	1990.095222	2.2	20.46	664.365074	3	1	Prohormone	SCG5	LOC102309542	XP_005931589.1	Secretogranin V / neuroendocrine protein 7B2-like
LYQKLKGGPK	1130.686302	3.4	35.83	377.895434	3	1	Prohormone	SCG5	LOC102309542	XP_005931589.1	Secretogranin V / neuroendocrine protein 7B2-like
SVNPYLLGQRLDN	1487.77837	7.9	40.05	744.889185	2	1	Prohormone	SCG5	LOC102309542	XP_005931589.1	Secretogranin V / neuroendocrine protein 7B2-like
YQKLKGGPK	1017.602242	4.1	44.78	340.20074733	3	1	Prohormone	SCG5	LOC102309542	XP_005931589.1	Secretogranin V / neuroendocrine protein 7B2-like
AAGSGPLLAPRE	1137.619346	3.6	79.99	569.809673	2	2	Prohormone	SST1	LOC102296407	NP_001274334.1	Somatostatin 1
AQRDSKLR	972.551602	3.4	63.79	325.18386733	3	1	Prohormone	SST1	LOC102296407	NP_001274334.1	Somatostatin 1
AQRDSKLRLLLHRTPLLGSKQDMSRSSLAEL	3518.951836	5	56.41	704.7903672	5	2	Prohormone	SST1	LOC102296407	NP_001274334.1	Somatostatin 1
TSAAQRDSKLR	1231.668424	2.7	55.65	411.55614133	3	1	Prohormone	SST1	LOC102296407	NP_001274334.1	Somatostatin 1
VNSFVGLM(+15.99)GK	1066.548324	8.1	26.54	356.516108	3	1	Prohormone	TAC1A	LOC102312089	XP_005947103.1	Tachykinin precursor 1a
FMGRKE(sub Q)SGKTR	1295.681956	2.6	49.97	324.920489	4	2	Prohormone	TAC1B	none	none	tachykinin precursor 1b
FMGRKE(sub Q)SGKTRT	1396.729636	4.2	53.35	350.182409	4	2	Prohormone	TAC1B	none	none	tachykinin precursor 1b
FMGRKE(sub Q)SGKTRTA	1467.76675	3.8	53.42	490.25558333	3	1	Prohormone	TAC1B	none	none	tachykinin precursor 1b
FMGRKE(sub Q)SGKTRTARKRHKFQT	2549.39247	4.1	43.68	510.878494	5	1	Prohormone	TAC1B	none	none	tachykinin precursor 1b
FMGRKQSGKTRTA	1466.78274	2.2	52.07	367.695685	4	1	Prohormone	TAC1B	none	none	tachykinin precursor 1b
GSRQHLGFMGRKE(sub Q)SGKTRTA	2203.144366	3.1	48.14	441.6288732	5	1	Prohormone	TAC1B	none	none	tachykinin precursor 1b
HKFQT	659.34424	2.7	43.39	330.67212	2	1	Prohormone	TAC1B	none	none	tachykinin precursor 1b
KLVFIS	705.447632	3.8	26.71	353.723816	2	1	Prohormone	TAC1B	none	none	tachykinin precursor 1b
KRHKFQT	943.54031	0.4	30.52	472.770155	2	2	Prohormone	TAC1B	none	none	tachykinin precursor 1b
SRQHLGFM(+15.99)GRK(+42.01)QSGKTRTA	2203.138892	3.1	36.52	441.6277784	5	1	Prohormone	TAC1B	none	none	tachykinin precursor 1b
SRQHLGFMGRKE(sub Q)SGKTRTA	2146.122902	2.1	74.55	430.2245804	5	1	Prohormone	TAC1B	none	none	tachykinin precursor 1b
MGRRSLGGD(-.98)	946.48582	-1.8	23.75	947.48582	1	1	Prohormone	TAC4A	LOC102296995	XP_005950641.1	Tachykinin 4a (hemokinin)
SSGVSHAVRL(-.98)	1010.57127	3.5	53.75	337.85709	3	1	Prohormone	TAC4A	LOC102296995	XP_005950641.1	Tachykinin 4a (hemokinin)
E(-18.01)CQCE	592.16766	-18	20.37	593.16766	1	1	Prohormone	VEGFC2	LOC102289077	XP_005948443.1	Vascular endothelial growth factor C2
E(-18.01)EM(+15.99)LADIASDMLLR	1603.759326	12.1	25.92	401.9398315	4	1	Prohormone	VGF1	LOC102297099	XP_005951420.1	VGF nerve growth factor inducible 1
QLDKVTD	817.423274	1.8	20.27	409.711637	2	1	Prohormone	VGF2	LOC102303725	XP_005945444.1	VGF nerve growth factor inducible 2
TLSLP	529.316292	6.2	24.64	530.316292	1	1	Prohormone	VIP	LOC102314206	XP_005941361.1	Vasoactive intestinal peptide
EHGQAVERGKH	1246.621806	-11.2	22.54	416.540602	3	1	Other	ABCB11	LOC102292457	XP_005948638.1	bile salt export pump-like
ASLSTF	624.31702	4.2	10.39	625.31702	1	1	Other	ACTB	LOC102293972	XP_005952745.1	actin, cytoplasmic 1-like isoform X1
ASLSTFQQMWISKQEYDESGPSIVHRKCF	3401.622296	5.4	71.89	851.405574	4	1	Other	ACTB	LOC102293972	XP_005952745.1	actin, cytoplasmic 1-like isoform X1
EITSLAPT(-.98)	829.463676	9.2	8.32	830.463676	1	1	Other	ACTB	LOC102293972	XP_005952745.1	actin, cytoplasmic 1-like isoform X1
ISKQEYDESGPSIVHRK	1972.006516	3.4	71.73	494.001629	4	2	Other	ACTB	LOC102293972	XP_005952745.1	actin, cytoplasmic 1-like isoform X1
ISKQEYDESGPSIVHRKCF	2222.084026	1.3	71.28	741.69467533	3	4	Other	ACTB	LOC102293972	XP_005952745.1	actin, cytoplasmic 1-like isoform X1
KQEYDESGPSIVHRKCF	2021.967938	3.3	8.28	506.4919845	4	1	Other	ACTB	LOC102293972	XP_005952745.1	actin, cytoplasmic 1-like isoform X1
LRVAPEEHPVL	1258.70849	4.6	40.48	420.56949667	3	1	Other	ACTB	LOC102293972	XP_005952745.1	actin, cytoplasmic 1-like isoform X1
RK(+42.01)DLYANTVLSGG	1434.751254	3.3	10.55	359.6878135	4	1	Other	ACTB	LOC102293972	XP_005952745.1	actin, cytoplasmic 1-like isoform X1
V(+42.01)DNGSGMC(-2.02)K(-.98)	948.38348	10.4	5.94	475.19174	2	1	Other	ACTB	LOC102293972	XP_005952745.1	actin, cytoplasmic 1-like isoform X1
VVDNGSGM(+15.99)CK	1024.431894	2.7	9.09	513.215947	2	1	Other	ACTB	LOC102293972	XP_005952745.1	actin, cytoplasmic 1-like isoform X1
VVDNGSGMCK	1008.441894	3.8	50.07	505.220947	2	1	Other	ACTB	LOC102293972	XP_005952745.1	actin, cytoplasmic 1-like isoform X1
WISKQEYDESGPSIVHRK	2158.085826	2.1	65.11	720.361942	3	2	Other	ACTB	LOC102293972	XP_005952745.1	actin, cytoplasmic 1-like isoform X1
WISKQEYDESGPSIVHRKCF	2408.163336	4.3	68.99	803.721112	3	4	Other	ACTB	LOC102293972	XP_005952745.1	actin, cytoplasmic 1-like isoform X1
KAKMHYVVFC(-1.01)M(+15.99)PEISPH	2030.963388	6.2	24.41	508.740847	4	1	Other	ANAPC4	LOC102289674	XP_005923425.1	anaphase-promoting complex subunit 4-like
NKSRGTSMVEHKKTR	1757.937004	2.7	22.92	440.484251	4	2	Other	ATL3	LOC102304806	XP_005913350.1	atlastin-3-like isoform X2
MTALQKSGKEVKYNGTK	1882.003354	5.4	44.86	377.4006708	5	1	Other	ATOX1	LOC102289763	XP_005943851.1	copper transport protein ATOX1-like
REIDRHKGKIRKLKH	1913.159864	3.7	20.15	383.6319728	5	1	Other	ATPIF1	LOC102289181	XP_005925763.1	ATPase inhibitor B, mitochondrial-like
REIDRHKGKIRKLKHDD	2143.213744	3.3	49.87	429.6427488	5	2	Other	ATPIF1	LOC102289181	XP_005925763.1	ATPase inhibitor B, mitochondrial-like
KVSYGGKKKAVKDKPHH	1906.095212	2.1	36.45	382.2190424	5	2	Other	C14orf2 (human)	LOC102290619	XP_005931615.1	6.8 kDa mitochondrial proteolipid-like
LYYKVSYGGKKKAVKDKPHH	2345.305932	4.1	77.7	587.326483	4	3	Other	C14orf2 (human)	LOC102290619	XP_005931615.1	6.8 kDa mitochondrial proteolipid-like
VSYGGKKKAVKDKPHH	1778.000252	2.4	54.4	445.500063	4	1	Other	C14orf2 (human)	LOC102290619	XP_005931615.1	6.8 kDa mitochondrial proteolipid-like
YKVSYGGKKKAVKDKPHH	2069.158542	2.5	67.43	518.2896355	4	2	Other	C14orf2 (human)	LOC102290619	XP_005931615.1	6.8 kDa mitochondrial proteolipid-like
YYKVSYGGKKKAVKDKPHH	2232.221872	3	75.74	559.055468	4	4	Other	C14orf2 (human)	LOC102290619	XP_005931615.1	6.8 kDa mitochondrial proteolipid-like
LAQNYEVPNIAKKIEAFKKDVEAKKKPPE	3324.849656	13.3	47.79	665.9699312	5	1	Other	C7orf73	LOC102299836	XP_005915696.1	uncharacterized protein C7orf73-like
ETDEEGKLKD	1162.540474	3.6	41.79	388.51349133	3	2	Other	CALR	LOC102296215	XP_005936722.1	calreticulin-like
FREEFLDGDEWRSRWVNSKHKSDYGEWKLT	3799.818236	12.2	49.98	760.9636472	5	1	Other	CALR	LOC102296215	XP_005936722.1	calreticulin-like
FREEFLDGDEWRSRWVNSKHKSDYGEWKLTAGDFYGDAEKDKGLQTSQDARF	6199.916428	6.9	51.27	775.9895535	8	1	Other	CALR	LOC102296215	XP_005936722.1	calreticulin-like
KIYFR	725.42757	1.7	31.69	726.42757	1	2	Other	CALR	LOC102296215	XP_005936722.1	calreticulin-like
KIYFREE	983.51275	1.4	21.26	492.756375	2	1	Other	CALR	LOC102296215	XP_005936722.1	calreticulin-like
KPEDWDK(+42.01)P(-.98)	1054.516928	-1.2	5.38	352.50564267	3	1	Other	CALR	LOC102296215	XP_005936722.1	calreticulin-like
QVKSGTIFDNF	1254.629576	10.4	20.29	628.314788	2	1	Other	CALR	LOC102296215	XP_005936722.1	calreticulin-like
SETDEEGKLKDE	1378.615092	3.9	29.03	460.538364	3	2	Other	CALR	LOC102296215	XP_005936722.1	calreticulin-like
SETDEEGKLKDEL	1491.699152	3.8	26.65	498.23305067	3	1	Other	CALR	LOC102296215	XP_005936722.1	calreticulin-like
VTKEPERKMK	1244.696208	2	21	312.174052	4	1	Other	CALR	LOC102296215	XP_005936722.1	calreticulin-like
WQVKSGTIF	1064.570606	7.6	18.08	533.285303	2	1	Other	CALR	LOC102296215	XP_005936722.1	calreticulin-like
WQVKSGTIFD	1179.597546	9.2	21.39	590.798773	2	1	Other	CALR	LOC102296215	XP_005936722.1	calreticulin-like
AEKLGGNTVVSLEGKQL	1741.962532	6.5	8.95	871.981266	2	1	Other	CFL2	LOC102306544	XP_005938758.1	cofilin-2-like
VKLLPPNDCRYALYDATYETKESKKEDL	3301.659058	4.6	30.75	826.4147645	4	1	Other	CFL2	LOC102306544	XP_005938758.1	cofilin-2-like
YDATYETKESKKEDL	1818.857452	2.6	53.21	607.28581733	3	1	Other	CFL2	LOC102306544	XP_005938758.1	cofilin-2-like
LVKAAFPQKK	1128.707036	3.2	32.08	377.23567867	3	1	Other	COX7A2	LOC102307351	XP_005936301.1	cytochrome c oxidase subunit 7A2, mitochondrial-like
VKAAFPQKK	1015.622976	3.1	24.86	339.540992	3	1	Other	COX7A2	LOC102307351	XP_005936301.1	cytochrome c oxidase subunit 7A2, mitochondrial-like
TSTGITWNLSPVGKIQPKPWREE	2623.38095	8.1	58.21	875.46031667	3	2	Other	COX7B	LOC102304449	XP_005923208.1	cytochrome c oxidase subunit 7B, mitochondrial-like
HLEDYKKKE	1188.619	3.6	53.56	397.20633333	3	1	Other	COX8A	LOC102294982	XP_005933578.1	cytochrome c oxidase subunit 8B, mitochondrial-like
T(sub A)ILGPSGWL(sub V)LAHLEDYKKKE	2297.247064	9.6	29.79	575.311766	4	1	Other	COX8A	LOC102294982	XP_005933578.1	cytochrome c oxidase subunit 8B, mitochondrial-like
FKTRGLEPPKSQAAAKS	1815.0054	3.6	45.43	454.75135	4	1	Other	CPNE1	LOC102305233	XP_005917868.1	RNA-binding protein 12-like isoform X3
PNFAGTWKMKKSENFDELLK	2382.2093	5.9	79.66	596.552325	4	1	Other	CRABP1	LOC102309430	XP_005931768.1	cellular retinoic acid-binding protein 1-like
TRIYVRE	935.523994	3.7	29.7	312.84133133	3	2	Other	CRABP1	LOC102309430	XP_005931768.1	cellular retinoic acid-binding protein 1-like
VVCTRIYVRE	1236.669922	3	16.21	413.22330733	3	1	Other	CRABP1	LOC102309430	XP_005931768.1	cellular retinoic acid-binding protein 1-like
LQHPKSQHDT	1189.589112	2.3	12.7	397.529704	3	1	Other	CSTA	LOC102309442	XP_005912333.1	leukocyte cysteine proteinase inhibitor 1-like
LTRLQHPKSQHDT	1559.821962	4	23.92	390.9554905	4	1	Other	CSTA	LOC102309442	XP_005912333.1	leukocyte cysteine proteinase inhibitor 1-like
RLQHPKSQHDT	1345.690222	2	10.25	449.56340733	3	1	Other	CSTA	LOC102309442	XP_005912333.1	leukocyte cysteine proteinase inhibitor 1-like
TRLQHPKSQH	1230.663282	2.4	26.11	411.221094	3	1	Other	CSTA	LOC102309442	XP_005912333.1	leukocyte cysteine proteinase inhibitor 1-like
TRLQHPKSQHD	1345.690222	2.6	49.13	337.4225555	4	2	Other	CSTA	LOC102309442	XP_005912333.1	leukocyte cysteine proteinase inhibitor 1-like
TRLQHPKSQHDT	1446.737902	2.1	59.15	483.24596733	3	2	Other	CSTA	LOC102309442	XP_005912333.1	leukocyte cysteine proteinase inhibitor 1-like
TRLQHPKSQHDTI	1559.821962	4.1	14.92	390.9554905	4	1	Other	CSTA	LOC102309442	XP_005912333.1	leukocyte cysteine proteinase inhibitor 1-like
TRLQHPKSQHDTIA	1630.859076	4.6	52.68	544.619692	3	2	Other	CSTA	LOC102309442	XP_005912333.1	leukocyte cysteine proteinase inhibitor 1-like
EVSGKTTKAAEKAQKGKK	1888.079292	1.5	21.7	473.019823	4	1	Other	EEF1A1	LOC102292629	XP_005941015.1	elongation factor 1-alpha-like
VIKSVIPKEVSGKTTKAAEKAQKGKK	2752.658952	3.8	45.78	459.776492	6	1	Other	EEF1A1	LOC102292629	XP_005941015.1	elongation factor 1-alpha-like
AVATKVLASK	986.617558	5.8	37.55	494.308779	2	1	Other	EIF5A	LOC102303326	XP_005948672.1	eukaryotic translation initiation factor 5A-1-like
VATKVLASK	915.580444	2.9	39.8	306.19348133	3	3	Other	EIF5A	LOC102303326	XP_005948672.1	eukaryotic translation initiation factor 5A-1-like
DKARFAGQNFRHPI	1655.869576	2.9	38.56	552.95652533	3	2	Other	ENO1	LOC102311104	XP_005914987.1	alpha-enolase-like isoform X2
HHHHGHHHGHGPGKK	1695.81552	-9.5	22.52	424.95388	4	2	Other	FOXJ3	LOC102295242	XP_005946417.1	forkhead box protein J3-like isoform X1
ISWYDNEYGYSNRVA	1835.816608	7.8	37	918.908304	2	1	Other	GAPDH1	gapdh	NP_001273223.1	glyceraldehyde 3-phosphate dehydrogenase
ISWYDNEYGYSNRVAD	1950.843548	8.2	41.62	976.421774	2	1	Other	GAPDH1	gapdh	NP_001273223.1	glyceraldehyde 3-phosphate dehydrogenase
LLYMHSKE	1019.516118	1.3	15.39	340.838706	3	1	Other	GAPDH1	gapdh	NP_001273223.1	glyceraldehyde 3-phosphate dehydrogenase
LYM(+15.99)HSKE	922.422058	2.7	20.91	308.47401933	3	2	Other	GAPDH1	gapdh	NP_001273223.1	glyceraldehyde 3-phosphate dehydrogenase
LYMHSKE	906.432058	3.4	32.45	303.14401933	3	2	Other	GAPDH1	gapdh	NP_001273223.1	glyceraldehyde 3-phosphate dehydrogenase
S(+42.01)DLCVGINGFGRIGRLVLR	2086.151422	12.3	27.09	696.38380733	3	1	Other	GAPDH1	gapdh	NP_001273223.1	glyceraldehyde 3-phosphate dehydrogenase
YMHSKE	793.347998	3.1	29.56	397.673999	2	2	Other	GAPDH1	gapdh	NP_001273223.1	glyceraldehyde 3-phosphate dehydrogenase
MAHMASKE	903.399376	2.7	31.65	452.699688	2	2	Other	GAPDH2	LOC102289592	XP_005925316.1	glyceraldehyde-3-phosphate dehydrogenase-like
AEMERKKKDTFGDDDS	1870.841806	2.7	50.16	624.61393533	3	1	Other	GDI2	LOC102310786	XP_005935395.1	rab GDP dissociation inhibitor beta-like isoform X2
ISEKYGV	794.422546	17.6	26.23	398.211273	2	1	Other	GRHL2	LOC102310407	XP_005917606.1	grainyhead-like protein 2 homolog
TETSTAPAKAKKASKPKKLA	2055.210304	2.4	40.07	412.0420608	5	1	Other	H1F0	LOC102296528	XP_005939553.1	histone H1.0-like
VLLPKKTGQSAPSSGKAGKKASSQSQ	2569.423884	4.1	34.89	643.355971	4	1	Other	H2AFX	LOC102304443	XP_005922218.1	histone H2AX-like
ARTKQTARKSTGGK(+42.01)APRKQLA	2295.329306	4.8	39.83	383.55488433	6	1	Other	H3F3A	LOC102295861	XP_005947849.1	histone H3.3-like isoform X2
ARTKQTARKSTGGKAPRKQLA	2253.319306	2.3	41.86	376.55321767	6	3	Other	H3F3A	LOC102295861	XP_005947849.1	histone H3.3-like isoform X2
FEDTNLCAIHAKRVTIMPKDIQLARRIRGERA	3721.019458	6.2	40.94	621.16990967	6	3	Other	H3F3A	LOC102295861	XP_005947849.1	histone H3.3-like isoform X2
I(+42.01)NIKHK(+42.01)VIKEVEAVIP	1913.13896	14	6.49	383.627792	5	1	Other	HADHA	LOC102297790	XP_005926042.1	trifunctional enzyme subunit alpha, mitochondrial-like
LDHAKDSSKKFHK	1539.82088	3.6	49.21	514.27362667	3	2	Other	HADHA	LOC102297790	XP_005926042.1	trifunctional enzyme subunit alpha, mitochondrial-like
LLDHAKDSSKKFHK	1652.90494	4.4	29.06	414.226235	4	1	Other	HADHA	LOC102297790	XP_005926042.1	trifunctional enzyme subunit alpha, mitochondrial-like
ALALSEKYR	1049.592066	2.4	46.05	525.796033	2	3	Other	HBA1	LOC102301295	XP_005920277.1	hemoglobin subunit alpha-A-like
ALSEKYR	865.470892	3.4	32.81	866.470892	1	3	Other	HBA1	LOC102301295	XP_005920277.1	hemoglobin subunit alpha-A-like
FFPADFTPEVHLSVDKFLQNL	2463.252548	14	23.41	822.08418267	3	1	Other	HBA1	LOC102301295	XP_005920277.1	hemoglobin subunit alpha-A-like
FFPADFTPEVHLSVDKFLQNLALALSEKYR	3494.828914	12.1	77.7	699.9657828	5	1	Other	HBA1	LOC102301295	XP_005920277.1	hemoglobin subunit alpha-A-like
FPADFTPEVHLSVDKFLQNL	2316.184138	12.7	30.92	773.06137933	3	1	Other	HBA1	LOC102301295	XP_005920277.1	hemoglobin subunit alpha-A-like
LALSEKYR	978.554952	3	26.2	490.277476	2	2	Other	HBA1	LOC102301295	XP_005920277.1	hemoglobin subunit alpha-A-like
LSEKYR	794.433778	3.4	18.24	398.216889	2	1	Other	HBA1	LOC102301295	XP_005920277.1	hemoglobin subunit alpha-A-like
MFFPADFTPEVHLSVDKFLQNL	2594.293028	14.2	14.54	865.76434267	3	1	Other	HBA1	LOC102301295	XP_005920277.1	hemoglobin subunit alpha-A-like
PADFTPEVHLSVDKFLQNL	2169.115728	13.4	41.09	724.038576	3	1	Other	HBA1	LOC102301295	XP_005920277.1	hemoglobin subunit alpha-A-like
PADFTPEVHLSVDKFLQNLALALSEKYR	3200.692094	13.1	55.92	801.1730235	4	1	Other	HBA1	LOC102301295	XP_005920277.1	hemoglobin subunit alpha-A-like
RILAHNL	835.507944	2.2	17.79	418.753972	2	1	Other	HBA1	LOC102301295	XP_005920277.1	hemoglobin subunit alpha-A-like
RILAHNLI	948.592004	4.9	26.84	475.296002	2	1	Other	HBA1	LOC102301295	XP_005920277.1	hemoglobin subunit alpha-A-like
RILAHNLIL	1061.676064	5.4	28.84	531.838032	2	1	Other	HBA1	LOC102301295	XP_005920277.1	hemoglobin subunit alpha-A-like
S(+42.01)LSGKDKTVVK	1202.691608	4.2	43.42	401.89720267	3	2	Other	HBA1	LOC102301295	XP_005920277.1	hemoglobin subunit alpha-A-like
S(+42.01)LSGKDKTVVKN	1316.734538	4.7	28.59	439.91151267	3	1	Other	HBA1	LOC102301295	XP_005920277.1	hemoglobin subunit alpha-A-like
S(+42.01)LSGKDKTVVKNF	1463.802948	1.5	38.49	732.901474	2	1	Other	HBA1	LOC102301295	XP_005920277.1	hemoglobin subunit alpha-A-like
S(+42.01)LSGKDKTVVKNFWA	1720.919372	3.2	13.63	574.63979067	3	1	Other	HBA1	LOC102301295	XP_005920277.1	hemoglobin subunit alpha-A-like
S(+42.01)LSGKDKTVVKNFWAK	1849.014332	5.1	59.5	617.33811067	3	2	Other	HBA1	LOC102301295	XP_005920277.1	hemoglobin subunit alpha-A-like
S(+42.01)LSGKDKTVVKNFWAKVAPKSAEIGGEALGRMLTAYPQTKTY	4582.4303	8.4	76.43	764.73838333	6	3	Other	HBA1	LOC102301295	XP_005920277.1	hemoglobin subunit alpha-A-like
SEKYR	681.349718	3.5	24.99	341.674859	2	3	Other	HBA1	LOC102301295	XP_005920277.1	hemoglobin subunit alpha-A-like
SLSGKDKTVVK(+42.01)NFWAKVAPKSAEIGGEALGRMLTAYPQTKTY	4582.4303	12	24.47	917.48606	5	1	Other	HBA1	LOC102301295	XP_005920277.1	hemoglobin subunit alpha-A-like
FNNVAWALAERYR	1608.821236	7.4	53.14	537.27374533	3	2	Other	HBA2	LOC102289443	XP_005939997.1	hemoglobin subunit alpha-B-like
LAERYR	806.445014	2.5	20.19	404.222507	2	1	Other	HBA2	LOC102289443	XP_005939997.1	hemoglobin subunit alpha-B-like
NNVAWALAERYR	1461.752826	4.9	37.57	488.250942	3	2	Other	HBA2	LOC102289443	XP_005939997.1	hemoglobin subunit alpha-B-like
NVAWALAERYR	1347.709896	4.9	37.35	674.854948	2	1	Other	HBA2	LOC102289443	XP_005939997.1	hemoglobin subunit alpha-B-like
S(+42.01)LSSKDKTLVK	1246.717818	2.1	47.46	624.358909	2	2	Other	HBA2	LOC102289443	XP_005939997.1	hemoglobin subunit alpha-B-like
S(+42.01)LSSKDKTLVKT	1347.765498	0.9	28.82	450.255166	3	1	Other	HBA2	LOC102289443	XP_005939997.1	hemoglobin subunit alpha-B-like
S(+42.01)LSSKDKTLVKTFWAK	1880.045292	7.6	64.31	627.681764	3	1	Other	HBA2	LOC102289443	XP_005939997.1	hemoglobin subunit alpha-B-like
S(+42.01)LSSKDKTLVKTFWAKVESKGAEMGGEALGRML	3595.878738	10.4	66.08	720.1757476	5	2	Other	HBA2	LOC102289443	XP_005939997.1	hemoglobin subunit alpha-B-like
FKAFGDLSTNA	1169.57681	6.6	17.38	585.788405	2	1	Other	HBB	LOC102301591	XP_005920278.1	hemoglobin subunit beta-A-like
IVYPWGQRY	1180.608062	8	25.4	591.304031	2	1	Other	HBB	LOC102301591	XP_005920278.1	hemoglobin subunit beta-A-like
LIVYPWGQRY	1293.692122	11.2	36.96	647.846061	2	1	Other	HBB	LOC102301591	XP_005920278.1	hemoglobin subunit beta-A-like
SVVVSALGRQYH	1314.709566	4	9.85	658.354783	2	1	Other	HBB	LOC102301591	XP_005920278.1	hemoglobin subunit beta-A-like
VEWTDAERKAIIG	1486.783106	6.3	14.01	744.391553	2	1	Other	HBB	LOC102301591	XP_005920278.1	hemoglobin subunit beta-A-like
VEWTDAERKAIIGLWGKIDVGEIGPQALSRL	3419.861608	14.5	64.27	855.965402	4	1	Other	HBB	LOC102301591	XP_005920278.1	hemoglobin subunit beta-A-like
VEWTDAERKAIIGLWGKIDVGEIGPQALSRLL	3532.945668	11.7	29.17	884.236417	4	1	Other	HBB	LOC102301591	XP_005920278.1	hemoglobin subunit beta-A-like
VEWTDAERSAIIG	1445.720174	8.4	20.14	723.860087	2	1	Other	HBB	LOC102301591	XP_005920278.1	hemoglobin subunit beta-A-like
VVSALGRQYH	1128.609124	2	42.91	565.304562	2	2	Other	HBB	LOC102301591	XP_005920278.1	hemoglobin subunit beta-A-like
VVVSALGRQYH	1227.677538	2.2	42.56	614.838769	2	1	Other	HBB	LOC102301591	XP_005920278.1	hemoglobin subunit beta-A-like
WGKIDVGEIGA(sub P)QALSR	1698.910432	8.8	41.69	567.30347733	3	1	Other	HBB	LOC102301591	XP_005920278.1	hemoglobin subunit beta-A-like
WGKIDVGEIGA(sub P)QALSRLL	1925.078552	12.6	40.85	642.69285067	3	1	Other	HBB	LOC102301591	XP_005920278.1	hemoglobin subunit beta-A-like
WGKIDVGEIGPQALSRL	1838.010142	11.1	57.86	613.67004733	3	1	Other	HBB	LOC102301591	XP_005920278.1	hemoglobin subunit beta-A-like
WGKIDVGEIGPQALSRLL	1951.094202	10.4	55.36	651.364734	3	1	Other	HBB	LOC102301591	XP_005920278.1	hemoglobin subunit beta-A-like
VLLPKKTEKPA(sub V)KAK	1549.99706	4.6	24.71	388.499265	4	2	Other	HIST1H2AI	LOC102297398	XP_005929016.1	histone H2A-like
VLLPKKTEKPVKAK	1578.02836	3.7	56.64	395.50709	4	2	Other	HIST1H2AI	LOC102297398	XP_005929016.1	histone H2A-like
AVLLPKKTEKPTKSK	1667.039654	0.3	57.53	417.7599135	4	1	Other	HIST2H2AB	LOC102297385	XP_005949428.1	histone H2A-like
VLLPKKTEKPTKSK	1596.00254	3.7	61.78	533.00084667	3	3	Other	HIST2H2AB	LOC102297385	XP_005949428.1	histone H2A-like
PEPAKSAPKKGSKKAVT	1723.004338	2.2	5.86	345.6008676	5	1	Other	HIST2H2BE	LOC102299028	XP_005921123.1	histone H2B 1/2-like
PEPAKSAPKKGSKKAVTK	1851.099298	1.6	29.8	463.7748245	4	1	Other	HIST2H2BE	LOC102299028	XP_005921123.1	histone H2B 1/2-like
VRLLLPGELAKHAVSEGTKAVTKYTSSK	2982.69171	7.5	74.92	597.538342	5	1	Other	HIST2H2BE	LOC102299028	XP_005921123.1	histone H2B 1/2-like
PKRKAHGAEAGEKEEPQRR	2173.151558	1.7	33.35	435.6303116	5	2	Other	HMGN1A	LOC102293718	XP_005916599.1	non-histone chromosomal protein HMG-14A-like
PKRKAHGAEAGEKEEPQRRS	2260.183586	1.6	37.56	453.0367172	5	2	Other	HMGN1A	LOC102293718	XP_005916599.1	non-histone chromosomal protein HMG-14A-like
PKRKAHGAEAGEKEEPQRRSAR	2487.32181	1.9	46.15	498.464362	5	1	Other	HMGN1A	LOC102293718	XP_005916599.1	non-histone chromosomal protein HMG-14A-like
PKRKAHGAEAGEKEEPQRRSARLS	2687.437898	3.8	62.63	448.90631633	6	4	Other	HMGN1A	LOC102293718	XP_005916599.1	non-histone chromosomal protein HMG-14A-like
GRKKATTDADASAEPRRKSQRLS	2528.358258	2.7	34.56	506.6716516	5	1	Other	HMGN1B	LOC102308696	XP_005927405.1	non-histone chromosomal protein HMG-14A-like isoform X2
PKRSKAGAGDSEPKRRSLR	2095.177378	2.8	49.31	524.7943445	4	3	Other	HMGN1C	LOC102302266	XP_005936021.1	non-histone chromosomal protein HMG-14-like
PKRSKAGAGDSEPKRRSLRLK	2336.356398	3.3	41.19	468.2712796	5	2	Other	HMGN1C	LOC102302266	XP_005936021.1	non-histone chromosomal protein HMG-14-like
ATLRSGYQLADTKAYGDRIERMLR	2783.455188	5.6	53.26	696.863797	4	1	Other	HSP90B1	LOC102308602	XP_005929149.1	endoplasmin-like
DEETTKDKDEL	1321.59363	4.1	22.02	441.53121	3	1	Other	HSP90B1	LOC102308602	XP_005929149.1	endoplasmin-like
DRIERMLR	1087.59716	2.6	25.94	363.53238667	3	1	Other	HSP90B1	LOC102308602	XP_005929149.1	endoplasmin-like
DSEDKEETVDEDGDEETTKDKDEL	2770.136296	2.3	74.11	924.37876533	3	1	Other	HSP90B1	LOC102308602	XP_005929149.1	endoplasmin-like
EDGDEETTKDKDEL	1622.684624	3.2	27.76	541.89487467	3	1	Other	HSP90B1	LOC102308602	XP_005929149.1	endoplasmin-like
FETATLR	836.444344	2.7	32.86	419.222172	2	1	Other	HSP90B1	LOC102308602	XP_005929149.1	endoplasmin-like
FETATLRSGYQLADTKAYGDRIER	2760.388218	4.2	17.72	691.0970545	4	1	Other	HSP90B1	LOC102308602	XP_005929149.1	endoplasmin-like
FETATLRSGYQLADTKAYGDRIERM	2891.428698	6.1	52.01	723.8571745	4	1	Other	HSP90B1	LOC102308602	XP_005929149.1	endoplasmin-like
FETATLRSGYQLADTKAYGDRIERMLR	3160.613868	8.9	49.97	633.1227736	5	2	Other	HSP90B1	LOC102308602	XP_005929149.1	endoplasmin-like
FETATLRSGYQLADTKAYGDRIERMLRLSLNVPLDEQ	4269.190294	10.7	39.75	854.8380588	5	2	Other	HSP90B1	LOC102308602	XP_005929149.1	endoplasmin-like
GDEETTKDKDE	1265.531034	2.1	16.51	422.843678	3	1	Other	HSP90B1	LOC102308602	XP_005929149.1	endoplasmin-like
SEDKEETVDEDGDEETTKDKDEL	2655.109356	2.2	71.52	886.036452	3	1	Other	HSP90B1	LOC102308602	XP_005929149.1	endoplasmin-like
TVDEDGDEETTKDKDEL	1937.827658	2.5	39.89	646.94255267	3	2	Other	HSP90B1	LOC102308602	XP_005929149.1	endoplasmin-like
VDEDGDEETTKDKDEL	1836.779978	1.5	33.37	613.25999267	3	1	Other	HSP90B1	LOC102308602	XP_005929149.1	endoplasmin-like
VIRKKLVR	1010.712788	3.7	28.7	337.90426267	3	1	Other	HSP90B1	LOC102308602	XP_005929149.1	endoplasmin-like
ADDDDKKDNVGTVVG	1546.716214	3	39.33	774.358107	2	3	Other	HSPA5	LOC102311603	XP_005930176.1	78 kDa glucose-regulated protein-like isoform X1
ADDDDKKDNVGTVVGIDLG	1944.932738	8.6	23.29	649.31091267	3	1	Other	HSPA5	LOC102311603	XP_005930176.1	78 kDa glucose-regulated protein-like isoform X1
AKRLIG	656.438468	2.5	10.05	329.219234	2	1	Other	HSPA5	LOC102311603	XP_005930176.1	78 kDa glucose-regulated protein-like isoform X1
AKRLIGRTWG	1156.688032	2.6	32.15	386.56267733	3	1	Other	HSPA5	LOC102311603	XP_005930176.1	78 kDa glucose-regulated protein-like isoform X1
VTEKKSKPHIQ	1293.745606	0.7	33.44	432.24853533	3	1	Other	HSPA5	LOC102311603	XP_005930176.1	78 kDa glucose-regulated protein-like isoform X1
YKKKTGKDVRKDNRA	1806.027532	2.7	11.78	452.506883	4	1	Other	HSPA5	LOC102311603	XP_005930176.1	78 kDa glucose-regulated protein-like isoform X1
FRDADILGKYVE	1424.735092	6.3	47.48	713.367546	2	1	Other	HSPE1	LOC102311395	XP_005933445.1	10 kDa heat shock protein, mitochondrial-like
RRKDIDSTAKHVMF	1702.898816	2.8	29.76	426.724704	4	1	Other	HYOU1	LOC102297701	XP_005949429.1	hypoxia up-regulated protein 1-like
VLKYWGPVE	1089.591006	5.1	26.48	545.795503	2	1	Other	MB	LOC102308991	XP_005945820.1	myoglobin-like isoform X1
TAISHVHREE	1177.589106	3	36.35	393.529702	3	1	Other	MCFD2	LOC102297940	XP_005936916.1	multiple coagulation factor deficiency protein 2-like isoform X2
PVQIKNKTWK	1240.734318	2.4	42.51	414.578106	3	1	Other	MDH1	LOC102293436	XP_005941286.1	malate dehydrogenase, cytoplasmic-like isoform X1
VETETKAKAKKKKDIR	1872.120752	1.5	31.72	469.030188	4	1	Other	MESDC2	LOC102299046	XP_005947860.1	LDLR chaperone MESD-like
PPSAAKPVP(-.98)	861.516386	2.7	20.41	862.516386	1	1	Other	MORC1	LOC102299928	XP_005940217.1	MORC family CW-type zinc finger protein 2A-like isoform X3
GRIPRDKSKDKAGDGN	1712.896908	1.6	33.17	571.965636	3	1	Other	MRPS18B	LOC102308843	XP_005913463.1	uncharacterized protein LOC102308843 isoform X2
HGAFKT	659.344238	2.7	21.33	330.672119	2	1	Other	MYH9	LOC102293083	XP_005926769.1	myosin-9-like isoform X1
FTRILKHGAKDKDD	1642.884208	2.2	58.74	548.62806933	3	1	Other	MYL9	LOC102306750	XP_005912508.1	myosin regulatory light polypeptide 9-like
FTRILKHGAKDKDD(-.98)	1641.904208	-6.1	30.63	548.30140267	3	1	Other	MYL9	LOC102306750	XP_005912508.1	myosin regulatory light polypeptide 9-like
RILKHGAKDKDD	1394.768118	2.2	22	349.6920295	4	2	Other	MYL9	LOC102306750	XP_005912508.1	myosin regulatory light polypeptide 9-like
TRILKHGAKDK	1265.761918	2.4	33.41	422.92063933	3	2	Other	MYL9	LOC102306750	XP_005912508.1	myosin regulatory light polypeptide 9-like
TRILKHGAKDKDD	1495.815798	2.4	65.11	499.605266	3	2	Other	MYL9	LOC102306750	XP_005912508.1	myosin regulatory light polypeptide 9-like
FKQHSTDTHEYKVRNG	1945.944596	4.1	70.94	390.1889192	5	1	Other	NDUFC1	LOC102301206	XP_005945001.1	NADH dehydrogenase [ubiquinone] 1 subunit C1, mitochondrial-like
EDAEVKHKTAPKPVR	1703.936984	2.7	61.62	568.97899467	3	1	Other	NENF	LOC102305770	XP_005946992.1	neudesin-like
EIAEEEDVLVLKKSNFDEALQAHPNIL	3063.581532	12.6	66.31	766.895383	4	1	Other	P4HB	LOC102307071	XP_005919279.1	protein disulfide-isomerase-like
VLKKSNFD	949.528402	3.1	30.42	475.764201	2	1	Other	P4HB	LOC102307071	XP_005919279.1	protein disulfide-isomerase-like
VLKKSNFDEALQAHPNIL	2036.110584	7.1	48.53	679.703528	3	1	Other	P4HB	LOC102307071	XP_005919279.1	protein disulfide-isomerase-like
VLVLKKSNFD	1161.680876	2.3	25.93	581.840438	2	2	Other	P4HB	LOC102307071	XP_005919279.1	protein disulfide-isomerase-like
VLVLKKSNFDEALQAHPNIL	2248.263058	8.2	72.35	750.42101933	3	1	Other	P4HB	LOC102307071	XP_005919279.1	protein disulfide-isomerase-like
AQIKSPLIMKD	1242.705706	5.3	32.57	415.23523533	3	1	Other	PARK7	LOC102294422	XP_005943688.1	protein DJ-1-like
M(+15.99)RRAGIAVTVAGLTGKEPVQ(-.98)	2068.16175	7.1	5.13	690.38725	3	1	Other	PARK7	LOC102294422	XP_005943688.1	protein DJ-1-like
MGAEVAAQIKSPLIMKD	1800.952882	6.1	59.3	601.31762733	3	1	Other	PARK7	LOC102294422	XP_005943688.1	protein DJ-1-like
KTDAAETI	847.433838	3.4	26.98	424.716919	2	1	Other	PDE8B	LOC102288997	XP_005929904.1	high affinity cAMP-specific and IBMX-insensitive 3',5'-cyclic phosphodiesterase 8B-like isoform X1
ASNPLVMQEESKKKKKKKSEL	2429.372676	2.3	38.53	486.8745352	5	1	Other	PDIA3	LOC102293196	XP_005931703.1	protein disulfide-isomerase A3-like
DFISYLKREASNPLVMQEESKKKKKKKSEL	3580.970164	5.5	37.59	597.82836067	6	1	Other	PDIA3	LOC102293196	XP_005931703.1	protein disulfide-isomerase A3-like
ESRIGDHEL	1054.509452	2.2	34.22	528.254726	2	1	Other	PDIA3	LOC102293196	XP_005931703.1	protein disulfide-isomerase A3-like
FISYLKREASNPLVMQEESKKKKKKKSEL	3465.943224	1.1	43.28	578.657204	6	1	Other	PDIA3	LOC102293196	XP_005931703.1	protein disulfide-isomerase A3-like
ISYLKREASNPLVMQEESKKKKKKKSEL	3318.874814	2.6	72.95	830.7187035	4	4	Other	PDIA3	LOC102293196	XP_005931703.1	protein disulfide-isomerase A3-like
KKKKKKKSEL	1243.839098	2.3	18.8	415.61303267	3	1	Other	PDIA3	LOC102293196	XP_005931703.1	protein disulfide-isomerase A3-like
KREASNPLVMQEESKKKKKKKSEL	2842.611336	4	45	569.5222672	5	2	Other	PDIA3	LOC102293196	XP_005931703.1	protein disulfide-isomerase A3-like
LKREASNPLVMQEESKKKKKKKS	2713.568746	3.1	61.79	543.7137492	5	2	Other	PDIA3	LOC102293196	XP_005931703.1	protein disulfide-isomerase A3-like
LKREASNPLVMQEESKKKKKKKSEL	2955.695396	2.2	43.45	592.1390792	5	3	Other	PDIA3	LOC102293196	XP_005931703.1	protein disulfide-isomerase A3-like
MQEESKKKKKKKSEL	1848.055366	2	22.05	463.0138415	4	2	Other	PDIA3	LOC102293196	XP_005931703.1	protein disulfide-isomerase A3-like
PLVM(+15.99)QEESKKKKKKKSEL	2173.250604	1.5	36.47	544.312651	4	1	Other	PDIA3	LOC102293196	XP_005931703.1	protein disulfide-isomerase A3-like
PLVMQEESKKKKKKKS	1915.133954	2.1	30.49	479.7834885	4	2	Other	PDIA3	LOC102293196	XP_005931703.1	protein disulfide-isomerase A3-like
PLVMQEESKKKKKKKSEL	2157.260604	3.2	58.3	540.315151	4	2	Other	PDIA3	LOC102293196	XP_005931703.1	protein disulfide-isomerase A3-like
Q(-17.03)EESKKKKKKKSEL	1699.984886	1.8	20.63	567.66162867	3	2	Other	PDIA3	LOC102293196	XP_005931703.1	protein disulfide-isomerase A3-like
QEESKKKKKKKSEL	1717.014886	3.5	18.65	430.2537215	4	2	Other	PDIA3	LOC102293196	XP_005931703.1	protein disulfide-isomerase A3-like
REASNPLVMQEESKKKKKKKS	2472.389726	2.9	53.05	495.4779452	5	1	Other	PDIA3	LOC102293196	XP_005931703.1	protein disulfide-isomerase A3-like
REASNPLVMQEESKKKKKKKSEL	2714.516376	3.4	56.39	679.629094	4	2	Other	PDIA3	LOC102293196	XP_005931703.1	protein disulfide-isomerase A3-like
RFAHTNSEALLK	1385.746666	4.5	54.37	462.91555533	3	1	Other	PDIA3	LOC102293196	XP_005931703.1	protein disulfide-isomerase A3-like
SYLKREASNPLVMQEESKKKKKKKSEL	3205.790754	2.6	53.25	642.1581508	5	2	Other	PDIA3	LOC102293196	XP_005931703.1	protein disulfide-isomerase A3-like
VMQEESKKKKKKKSEL	1947.12378	1.5	18.09	487.780945	4	1	Other	PDIA3	LOC102293196	XP_005931703.1	protein disulfide-isomerase A3-like
EEHATKLSQKRDE	1569.779812	3.7	53.2	524.25993733	3	1	Other	PDIA4	LOC102309651	XP_005912150.1	protein disulfide-isomerase A4-like
EEHATKLSQKRDEL	1682.863872	4.1	55.91	561.954624	3	2	Other	PDIA4	LOC102309651	XP_005912150.1	protein disulfide-isomerase A4-like
EHATKLSQKRD	1311.694632	2.2	38.28	438.231544	3	1	Other	PDIA4	LOC102309651	XP_005912150.1	protein disulfide-isomerase A4-like
EHATKLSQKRDE	1440.737222	1.6	50.81	481.24574067	3	2	Other	PDIA4	LOC102309651	XP_005912150.1	protein disulfide-isomerase A4-like
EHATKLSQKRDEL	1553.821282	2.2	39.81	389.4553205	4	1	Other	PDIA4	LOC102309651	XP_005912150.1	protein disulfide-isomerase A4-like
GFSKFLEEHATKLSQKRDEL	2362.233204	6.6	41.62	591.558301	4	1	Other	PDIA4	LOC102309651	XP_005912150.1	protein disulfide-isomerase A4-like
KFLEEHATKLSQKRDEL	2071.111302	2.7	51.98	518.7778255	4	1	Other	PDIA4	LOC102309651	XP_005912150.1	protein disulfide-isomerase A4-like
LEEHATKLSQKRDEL	1795.947932	2.9	53.09	449.986983	4	1	Other	PDIA4	LOC102309651	XP_005912150.1	protein disulfide-isomerase A4-like
QKRDEL	787.42394	2.9	12.43	394.71197	2	1	Other	PDIA4	LOC102309651	XP_005912150.1	protein disulfide-isomerase A4-like
PQLKGDMGSAFIQTQQL	1860.945504	10.4	41.88	931.472752	2	1	Other	PKM	LOC102305525	XP_005912977.1	pyruvate kinase PKM-like isoform X1
LEKKGTEL	916.528064	-13.2	20.71	306.50935467	3	1	Other	POLRMT	LOC102314636	XP_005920798.1	DNA-directed RNA polymerase, mitochondrial-like isoform X1
DEKKKGPKVTAKV	1426.85588	3.8	65.36	357.71397	4	1	Other	PPIB	LOC102303154	XP_005931742.1	peptidyl-prolyl cis-trans isomerase B-like
DEKKKGPKVTAKVF	1573.92429	3.6	53	525.64143	3	2	Other	PPIB	LOC102303154	XP_005931742.1	peptidyl-prolyl cis-trans isomerase B-like
DEKKKGPKVTAKVF(-.98)	1572.94429	12.8	21.42	394.2360725	4	1	Other	PPIB	LOC102303154	XP_005931742.1	peptidyl-prolyl cis-trans isomerase B-like
DEKKKGPKVTAKVFF	1720.9927	3.8	49.8	431.248175	4	1	Other	PPIB	LOC102303154	XP_005931742.1	peptidyl-prolyl cis-trans isomerase B-like
DEKKKGPKVTAKVFFD	1836.01964	3.8	9.91	460.00491	4	1	Other	PPIB	LOC102303154	XP_005931742.1	peptidyl-prolyl cis-trans isomerase B-like
GSKFHRVIK	1070.640016	2.4	40.75	357.88000533	3	1	Other	PPIB	LOC102303154	XP_005931742.1	peptidyl-prolyl cis-trans isomerase B-like
KVLEGMDVVKKIEETKTDGRDKPLKDVIIHDCGKIEVEKPFAVAKE	5176.792942	7	53.18	740.54184886	7	1	Other	PPIB	LOC102303154	XP_005931742.1	peptidyl-prolyl cis-trans isomerase B-like
VEKPFAVAKE	1116.62303	3.7	5.12	373.20767667	3	1	Other	PPIB	LOC102303154	XP_005931742.1	peptidyl-prolyl cis-trans isomerase B-like
VVKKIEETKTDGRDKPLKDVIIHDCGKIEVEKPFAVAKE	4404.414034	18	13.8	551.55175425	8	2	Other	PPIB	LOC102303154	XP_005931742.1	peptidyl-prolyl cis-trans isomerase B-like
A(+42.01)RPRVF	786.454622	3.3	17.36	394.227311	2	1	Other	PPIF	LOC102305468	XP_005946817.1	peptidyl-prolyl cis-trans isomerase-like
TSSGKPKGKVVIAN	1384.80894	3.4	36.92	462.60298	3	1	Other	PPIF	LOC102305468	XP_005946817.1	peptidyl-prolyl cis-trans isomerase-like
S(+42.01)AVEVQRPR	1082.587824	5.4	11.6	361.862608	3	1	Other	PRKCSH	LOC102310596	XP_005939977.1	glucosidase 2 subunit beta-like
VEVQRPRGVPLSKRQF	1895.090472	3.6	55.08	474.772618	4	1	Other	PRKCSH	LOC102310596	XP_005939977.1	glucosidase 2 subunit beta-like
ERASQHSDKLH	1306.64293	2.1	23.78	436.54764333	3	1	Other	PRL1	LOC102295023	XP_005943040.1	prolactin-1-like
ERASQHSDKLHS	1393.674958	1.4	28.81	465.55831933	3	1	Other	PRL1	LOC102295023	XP_005943040.1	prolactin-1-like
M(+15.99)CHTSS	680.225926	-5.6	5.68	681.225926	1	1	Other	PRL1	LOC102295023	XP_005943040.1	prolactin-1-like
RASQHSDKLHS	1264.632368	0.4	25.04	317.158092	4	2	Other	PRL1	LOC102295023	XP_005943040.1	prolactin-1-like
RASQHSDKLHSLS	1464.748456	3.3	52.57	367.187114	4	2	Other	PRL1	LOC102295023	XP_005943040.1	prolactin-1-like
VPINEL	683.390518	4.8	11.28	684.390518	1	1	Other	PRL1	LOC102295023	XP_005943040.1	prolactin-1-like
VPINELLERASQHSDKLH	2085.101808	5.8	47.95	522.275452	4	2	Other	PRL1	LOC102295023	XP_005943040.1	prolactin-1-like
VPINELLERASQHSDKLHS	2172.133836	5.4	46.65	725.044612	3	2	Other	PRL1	LOC102295023	XP_005943040.1	prolactin-1-like
VPINELLERASQHSDKLHSLS	2372.249924	5	48.42	594.062481	4	2	Other	PRL1	LOC102295023	XP_005943040.1	prolactin-1-like
VPINELLERASQHSDKLHSLST	2473.297604	6.1	35.84	825.43253467	3	2	Other	PRL1	LOC102295023	XP_005943040.1	prolactin-1-like
VPINELLERASQHSDKLHSLSTT	2574.345284	1.2	43.55	859.11509467	3	2	Other	PRL1	LOC102295023	XP_005943040.1	prolactin-1-like
VPINELLERASQHSDKLHSLSTTLT	2788.477024	9.3	5.07	698.119256	4	1	Other	PRL1	LOC102295023	XP_005943040.1	prolactin-1-like
VPINELLERASQHSDKLHSLSTTLTQE	3045.578194	9.2	47.52	1016.1927313	3	1	Other	PRL1	LOC102295023	XP_005943040.1	prolactin-1-like
VPINELLERASQHSDKLHSLSTTLTQEL	3158.662254	9.3	38.91	790.6655635	4	2	Other	PRL1	LOC102295023	XP_005943040.1	prolactin-1-like
ARSLLQA	757.449766	3.6	13.01	379.724883	2	1	Other	PRL1:PRL2	LOC102295023:LOC102295332	XP_005943040.1:XP_005943041.1	prolactin-1-like:prolactin-2-like
VPINDL	669.374868	6.1	9.94	670.374868	1	1	Other	PRL2	LOC102295332	XP_005943041.1	prolactin-2-like
VPINDLIYR	1101.623368	6.1	41.5	551.811684	2	1	Other	PRL2	LOC102295332	XP_005943041.1	prolactin-2-like
VPINDLIYRASQQSDKLHALS	2367.25977	7.5	46	790.08659	3	2	Other	PRL2	LOC102295332	XP_005943041.1	prolactin-2-like
WSDPLVVL	927.51169	12.3	23.87	464.755845	2	1	Other	PRL2	LOC102295332	XP_005943041.1	prolactin-2-like
LEERPQRKVAQPADEPAPAEASDEPMEH	3126.472742	1.9	56.52	782.6181855	4	1	Other	PSMA1	LOC102296926	XP_005935629.1	proteasome subunit alpha type-1-like
GGTKRAAEDDEDDDEDDVETKKQKTDDDD	3254.35054	2.7	64.86	651.870108	5	1	Other	PTMA2	LOC102297489	XP_005949842.1	prothymosin alpha-B-like
AQKESKDKYGNNAATGKKVSEG	2309.166274	3.2	38.57	578.2915685	4	1	Other	PTPRN	LOC102313414	XP_005919946.1	receptor-type tyrosine-protein phosphatase-like N-like isoform X1
D(+42.01)QFEFALT	1011.459484	13	8.74	506.729742	2	1	Other	PTPRN	LOC102313414	XP_005919946.1	receptor-type tyrosine-protein phosphatase-like N-like isoform X1
KESKDKYGNNAATGKKVSEG	2110.07058	4.1	55.02	528.517645	4	2	Other	PTPRN	LOC102313414	XP_005919946.1	receptor-type tyrosine-protein phosphatase-like N-like isoform X1
KESKDKYGNNAATGKKVSEGS	2197.102608	3.1	43.93	550.275652	4	1	Other	PTPRN	LOC102313414	XP_005919946.1	receptor-type tyrosine-protein phosphatase-like N-like isoform X1
A(+42.01)FGGVL	604.326626	10.1	9.67	605.326626	1	1	Other	PVALB	LOC102298010	XP_005925525.1	parvalbumin beta-like
ANITAALDACKDAGTFDHKKFFK	2511.263044	6.3	71.55	838.08768133	3	2	Other	PVALB	LOC102298010	XP_005925525.1	parvalbumin beta-like
KSGARVLNDTETKAFLGAGDTDGDGKIG	2792.399168	1.9	40.53	699.099792	4	1	Other	PVALB	LOC102298010	XP_005925525.1	parvalbumin beta-like
KSGARVLNDTETKAFLGAGDTDGDGKIGAD	2978.463222	4.1	10.89	745.6158055	4	1	Other	PVALB	LOC102298010	XP_005925525.1	parvalbumin beta-like
VVLVKTND(sub N)GAK	1142.67105	4	22.08	381.89035	3	1	Other	PVALB	LOC102298010	XP_005925525.1	parvalbumin beta-like
VVLVKTNNGAK	1141.68704	4.6	34.81	381.56234667	3	1	Other	PVALB	LOC102298010	XP_005925525.1	parvalbumin beta-like
MFVGSQATNYGEDLTKKHDEL	2382.121284	5.2	29.7	795.040428	3	1	Other	RCN3	LOC102307215	XP_005926820.1	reticulocalbin-1-like isoform X1
VPAQEKRIHHQPD	1553.811396	2.6	23.04	518.937132	3	1	Other	RCN3	LOC102307215	XP_005926820.1	reticulocalbin-1-like isoform X1
AKRAKEAAEQDVEKKK	1828.02177	2.3	52.43	458.0054425	4	1	Other	RPL13	LOC102310354	XP_005929607.1	60S ribosomal protein L13-like
IRAKRAKEAAEQDVEKKK	2097.20694	4.4	53.12	420.441388	5	1	Other	RPL13	LOC102310354	XP_005929607.1	60S ribosomal protein L13-like
SQKPVVVKKKRTRAAKTA	1995.248036	3.2	35.05	400.0496072	5	2	Other	RPL28	LOC102288620	XP_005917341.1	60S ribosomal protein L28-like isoform X1
AKRTKKVGIVGKYG	1503.930054	2.4	20.88	376.9825135	4	1	Other	RPL37A	LOC102295608	XP_005933764.1	putative 60S ribosomal protein L37a-like
AGNRMLAQKAVKRNQKK	1940.12654	4.4	50.56	486.031635	4	2	Other	RPN2	LOC102302867	XP_005933512.1	dolichyl-diphosphooligosaccharide--protein glycosyltransferase subunit 2-like isoform X2
YVPK(+42.01)PE(-.98)	772.420522	-2.2	5.24	773.420522	1	1	Other	RPN2	LOC102302867	XP_005933512.1	dolichyl-diphosphooligosaccharide--protein glycosyltransferase subunit 2-like isoform X2
ESEREARRLR	1300.701112	3.4	29.28	434.56703733	3	2	Other	RPS28	LOC102292849	XP_005920722.1	40S ribosomal protein S28-like
SEREARRLR	1171.658522	3.9	28.18	391.55284067	3	1	Other	RPS28	LOC102292849	XP_005920722.1	40S ribosomal protein S28-like
YQLQMKKTGKK	1351.769714	3.2	40.27	451.58990467	3	2	Other	S100A10	LOC102305074	XP_005927671.1	protein S100-A10-like
FLEYNDKQEKK	1440.73001	4.6	51.54	481.24333667	3	3	Other	S100A4	LOC102307780	XP_005936128.1	protein S100-A1-like
LEYNDKQEKK	1293.6616	3.3	38.71	432.22053333	3	2	Other	S100A4	LOC102307780	XP_005936128.1	protein S100-A1-like
ISVVTVCCHEFFKDEHD	2006.89157	9.4	31.53	669.96385667	3	1	Other	S100B	LOC102298600	XP_005919989.1	protein S100-B-like
LSEKLDR	859.481448	3.7	20.88	430.740724	2	1	Other	SEP15	LOC102289844	XP_005939440.1	LOW QUALITY PROTEIN: 15 kDa selenoprotein-like
LLTKKKIKSSKSTS	1547.966152	1.9	22.33	387.991538	4	1	Other	SULF2	LOC102293232	XP_005915379.1	extracellular sulfatase Sulf-2-like isoform X1
EVEKFDKSKLKKTETQEKNPLPTKETIEQEKQATS	4089.153222	2.1	56.4	818.8306444	5	2	Other	TMSB4X	LOC102314230	XP_005945571.1	thymosin beta-12-like
KTETQEKNPLPTKETIEQEKQATS	2757.40835	2.6	59.38	690.3520875	4	1	Other	TMSB4X	LOC102314230	XP_005945571.1	thymosin beta-12-like
S(+42.01)DKPDLAEVEKFDKSKLKKTETQEKNPLPTKETIEQEKQA	4669.43832	1.7	59.34	1168.35958	4	4	Other	TMSB4X	LOC102314230	XP_005945571.1	thymosin beta-12-like
S(+42.01)DKPDLAEVEKFDKSKLKKTETQEKNPLPTKETIEQEKQATS	4857.518028	3.8	43.84	1215.379507	4	5	Other	TMSB4X	LOC102314230	XP_005945571.1	thymosin beta-12-like
SDK(+42.01)PDLAEVEKFDKSKLKKTETQEKNPLPTKETIEQEKQA	4669.43832	1.7	57.63	779.23972	6	2	Other	TMSB4X	LOC102314230	XP_005945571.1	thymosin beta-12-like
SDK(+42.01)PDLAEVEKFDKSKLKKTETQEKNPLPTKETIEQEKQATS	4857.518028	3.8	39.76	1215.379507	4	4	Other	TMSB4X	LOC102314230	XP_005945571.1	thymosin beta-12-like
FSETGAGKHVPRA	1355.699722	4.1	49.07	452.89990733	3	2	Other	TUBA1A	LOC102299544	XP_005918412.1	tubulin alpha chain-like
SETGAGKHVPRA	1208.631312	2.9	26.23	403.877104	3	1	Other	TUBA1A	LOC102299544	XP_005918412.1	tubulin alpha chain-like
FFKLKPKKKPAVTEK	1788.107666	3.4	64.77	448.0269165	4	1	Other	USMG5	LOC102301428	XP_005925071.1	up-regulated during skeletal muscle growth protein 5-like
FKLKPKKKPAVTEK	1641.039256	2.8	57.9	411.259814	4	1	Other	USMG5	LOC102301428	XP_005925071.1	up-regulated during skeletal muscle growth protein 5-like
KLKPKKKPAVTEK	1493.970846	2.9	40.4	374.4927115	4	3	Other	USMG5	LOC102301428	XP_005925071.1	up-regulated during skeletal muscle growth protein 5-like
DDGESLGGTKEHAHSHHQNHGHHQEH(-.98)	2916.262446	2.2	37.85	584.2524892	5	2	Other	VSTM2L	LOC102295896	XP_005931543.1	V-set and transmembrane domain-containing protein 2-like protein-like
FSDGDDGESLGGTKEHAHSHHQNHGHHQEH(-.98)	3322.411288	2.5	60.6	554.73521467	6	1	Other	VSTM2L	LOC102295896	XP_005931543.1	V-set and transmembrane domain-containing protein 2-like protein-like
GDDGESLGGTKEHAHSHHQNH(-.98)	2247.984546	3	65.95	562.9961365	4	1	Other	VSTM2L	LOC102295896	XP_005931543.1	V-set and transmembrane domain-containing protein 2-like protein-like
GDDGESLGGTKEHAHSHHQNHGHHQEH	2974.26391	1.8	31.26	595.852782	5	2	Other	VSTM2L	LOC102295896	XP_005931543.1	V-set and transmembrane domain-containing protein 2-like protein-like
GDDGESLGGTKEHAHSHHQNHGHHQEH(-.98)	2973.28391	1.7	55.48	744.3209775	4	3	Other	VSTM2L	LOC102295896	XP_005931543.1	V-set and transmembrane domain-containing protein 2-like protein-like
GDDGESLGGTKEHT(sub A)HSHHQNHGHHQEHG	3061.29594	2.7	39.39	613.259188	5	1	Other	VSTM2L	LOC102295896	XP_005931543.1	V-set and transmembrane domain-containing protein 2-like protein-like
GESLGGTKEHAHSHHQNHGHHQEH(-.98)	2686.208566	2.2	8.67	538.2417132	5	1	Other	VSTM2L	LOC102295896	XP_005931543.1	V-set and transmembrane domain-containing protein 2-like protein-like
GVGFSDGDDGESLGGTKEHAHSHHQNHGHHQEH(-.98)	3535.52263	4.2	53.96	708.104526	5	3	Other	VSTM2L	LOC102295896	XP_005931543.1	V-set and transmembrane domain-containing protein 2-like protein-like
SDGDDGESLGGTKEHAHSHHQNH(-.98)	2450.043514	2.2	62.4	491.0087028	5	1	Other	VSTM2L	LOC102295896	XP_005931543.1	V-set and transmembrane domain-containing protein 2-like protein-like
SDGDDGESLGGTKEHAHSHHQNHGHHQEH(-.98)	3175.342878	2.2	64.78	530.223813	6	6	Other	VSTM2L	LOC102295896	XP_005931543.1	V-set and transmembrane domain-containing protein 2-like protein-like
SPAHHSHGSSSSSQQHKAGREL	2311.085336	1.6	35.93	578.771334	4	1	Other	VSTM2L	LOC102295896	XP_005931543.1	V-set and transmembrane domain-containing protein 2-like protein-like
SSSPAHHSHGSSSSSQQHKAGRE	2372.065332	1.8	32.39	594.016333	4	2	Other	VSTM2L	LOC102295896	XP_005931543.1	V-set and transmembrane domain-containing protein 2-like protein-like
SSSPAHHSHGSSSSSQQHKAGREL	2485.149392	1.5	79.19	829.38313067	3	6	Other	VSTM2L	LOC102295896	XP_005931543.1	V-set and transmembrane domain-containing protein 2-like protein-like
SSSPAHHSHGSSSSSQQHKS(sub A)GREL	2501.144306	0.3	25.14	626.2860765	4	1	Other	VSTM2L	LOC102295896	XP_005931543.1	V-set and transmembrane domain-containing protein 2-like protein-like
RVYPMQ	792.400378	17.1	24.56	397.200189	2	1	Other	ZNF335	LOC102296524	XP_005914937.1	zinc finger protein 335-like isoform X2
VPL(sub S)MTQIAVHPYHTEAGLPLSTTV	2574.356714	2.4	29.01	644.5891785	4	1	Other	ZSWIM8	LOC102302330	XP_005947872.1	zinc finger SWIM domain-containing protein 8-like, partial
